# Supplementary material for: 3′-O-Acetyl-2′-de­oxy­uridine
Source: Acta Crystallogr Sect E Struct Rep Online. 2010 Dec 4;67(Pt 1):o3–4. doi: 10.1107/S160053681004938X (PMC3050423; doi:10.1107/S160053681004938X)
Supplement: Supplementary file 1 [file e-67-000o3-sup1.cif]

##############################################################################
###                                                                        ###
###        Electronic paper (Acta Crystallographica Section E)             ###
###                                                                        ###
##############################################################################
#                                                                            #
# This CIF contains the data in a paper accepted for publication in Acta     #
# Crystallographica Section E. It conforms to the requirements of Notes      #
# for Authors for Section E, and has been peer reviewed under the auspices   #
# of the IUCr Commission on Journals.                                        #
#                                                                            #
# Full details of the Crystallographic Information File format               #
# are given in the paper "The Crystallographic Information File (CIF):       #
# a New Standard Archive File for Crystallography" by S. R. Hall, F. H.      #
# Allen and I. D. Brown [Acta Cryst. (1991), A47, 655-685].                  #
#                                                                            #
# The current version of the core CIF dictionary is obtainable from          #
# ftp://ftp.iucr.org/pub/cif_core.dic. The current version number is 2.4.    #
#                                                                            #
# Software is freely available for graphical display of the structure(s) in  #
# this CIF.  For information consult the CIF home page http://www.iucr.org/  #
# cif/home.html                                                              #
#                                                                            #
# This file may be used for bona fide research purposes within the           #
# scientific community so long as proper attribution is given to the journal # 
# article from which it was obtained.                                        #
#                                                                            #
##############################################################################
                                             
data_global
_audit_creation_method     'from SHELXL97 CIF and IUCr SHELXL97-template'
_journal_date_recd_electronic     2010-11-24
_journal_date_accepted     2010-11-25
_journal_name_full     'Acta Crystallographica, Section E'
_journal_year     2011
_journal_volume     67
_journal_issue      1
_journal_page_first     o3
_journal_page_last     o4
_journal_paper_category     QO
_journal_coeditor_code     ZL2331
_publ_contact_author_name     'Alexander Y. Nazarenko'
_publ_contact_author_address
; Chemistry Department,
  State University of New York, College at Buffalo,
  1300 Elmwood Ave
  Buffalo, NY 14222-1095
  USA
;
_publ_contact_author_email     nazareay@buffalostate.edu
_publ_contact_author_fax     1-716-878-4028
_publ_contact_author_phone     1-716-878-5923
_publ_section_title
;
3'-<i>O</i>-Acetyl-2'-deoxyuridine
;
loop_
    _publ_author_name
    _publ_author_footnote
    _publ_author_address
    'Doboszewski, Bogdan' .
;
Departamento de Qu\'imica
Universidade Federal Rural de Pernambuco
52171-900 Recife, PE, Brazil
;
    'Nazarenko, Alexander Y.' .
;
Chemistry Department,
State University of New York, College at Buffalo,
1300 Elmwood Ave
Buffalo, NY 14222-1095
USA
;
    'Nemykin, Victor N.' .
;
Department of Chemistry & Biochemistry
University of Minnesota Duluth
Duluth, Minnesota 55812-2496
USA
;
data_I
_audit_creation_method     SHELXL-97
_chemical_name_systematic
;
(2<i>R</i>,3<i>S</i>,5<i>R</i>)-5-(2,4-dioxo-1,2,3,4-tetrahydropyrimidin-1-yl)-
2-(hydroxymethyl)tetrahydrofuran-3-yl acetate
;
_chemical_name_common     3'-O-Acetyl-2'-deoxyuridine
_chemical_formula_moiety     'C11 H14 N2 O6'
_chemical_formula_sum     'C11 H14 N2 O6'
_chemical_formula_iupac     'C11 H14 N2 O6'
_chemical_formula_weight     270.24
_chemical_melting_point     461
_symmetry_cell_setting     monoclinic
_symmetry_space_group_name_H-M     'C 2'
_symmetry_space_group_name_Hall     'C 2y'
loop_
    _symmetry_equiv_pos_as_xyz
    'x, y, z'
    '-x, y, -z'
    'x+1/2, y+1/2, z'
    '-x+1/2, y+1/2, -z'
_cell_length_a     22.8919(4)
_cell_length_b     6.86760(10)
_cell_length_c     17.2789(12)
_cell_angle_alpha     90
_cell_angle_beta     111.307(8)
_cell_angle_gamma     90
_cell_volume     2530.8(2)
_cell_formula_units_Z     8
_cell_measurement_reflns_used     9690
_cell_measurement_theta_min     6.8
_cell_measurement_theta_max     68.2
_cell_measurement_temperature     291(2)
_cell_special_details     ?
_exptl_crystal_description     block
_exptl_crystal_colour     colourless
_exptl_crystal_size_max     0.2
_exptl_crystal_size_mid     0.15
_exptl_crystal_size_min     0.1
_exptl_crystal_density_diffrn     1.418
_exptl_crystal_density_meas     ?
_exptl_crystal_density_method     'not measured'
_exptl_crystal_F_000     1136
_exptl_absorpt_coefficient_mu     1.001
_exptl_absorpt_correction_type     multi-scan
_exptl_absorpt_process_details
;
(<i>ABSCOR</i>; Higashi, 1995)
;
_exptl_absorpt_correction_T_min     0.84
_exptl_absorpt_correction_T_max     0.88
_exptl_special_details
;
;
_diffrn_ambient_temperature     291(2)
_diffrn_radiation_type     CuK\a
_diffrn_radiation_wavelength     1.54187
_diffrn_radiation_monochromator     graphite
_diffrn_measurement_device_type     'Rigaku R-AXIS RAPID II imaging plate'
_diffrn_measurement_method     \w
_diffrn_detector_area_resol_mean     10
_diffrn_reflns_number     11957
_diffrn_reflns_av_R_equivalents     0.0691
_diffrn_reflns_av_sigmaI/netI     0.0756
_diffrn_reflns_theta_min     6.77
_diffrn_reflns_theta_max     66.99
_diffrn_reflns_theta_full     66.99
_diffrn_measured_fraction_theta_max     0.991
_diffrn_measured_fraction_theta_full     0.991
_diffrn_reflns_limit_h_min     -27
_diffrn_reflns_limit_h_max     22
_diffrn_reflns_limit_k_min     -8
_diffrn_reflns_limit_k_max     7
_diffrn_reflns_limit_l_min     -17
_diffrn_reflns_limit_l_max     20
_diffrn_standards_number     ?
_diffrn_standards_interval_count     11957
_diffrn_standards_interval_time     12
_diffrn_standards_decay_%     0
_refine_special_details
;
Refinement of <i>F</i>^2^ against ALL reflections. The weighted <i>R</i>-factor
<i>wR</i> and goodness of fit <i>S</i> are based on <i>F</i>^2^, conventional
<i>R</i>-factors <i>R</i> are based on <i>F</i>, with <i>F</i> set to zero for
negative <i>F</i>^2^. The threshold expression of <i>F</i>^2^ >
\s(<i>F</i>^2^) is used only for calculating <i>R</i>-factors(gt) <i>etc</i>.
and is not relevant to the choice of reflections for refinement.
<i>R</i>-factors based on <i>F</i>^2^ are statistically about twice as large
as those based on <i>F</i>, and <i>R</i>- factors based on ALL data will be
even larger.
;
_reflns_number_total     4372
_reflns_number_gt     2609
_reflns_threshold_expression     I>2sigma(I)
_refine_ls_structure_factor_coef     Fsqd
_refine_ls_matrix_type     full
_refine_ls_R_factor_all     0.0952
_refine_ls_R_factor_gt     0.0483
_refine_ls_wR_factor_gt     0.1036
_refine_ls_wR_factor_ref     0.1486
_refine_ls_goodness_of_fit_ref     1.104
_refine_ls_restrained_S_all     1.104
_refine_ls_number_reflns     4372
_refine_ls_number_parameters     346
_refine_ls_number_restraints     1
_refine_ls_hydrogen_treatment     constr
_refine_ls_weighting_scheme     calc
_refine_ls_weighting_details
         'calc w=1/[\s^2^(Fo^2^)+(0.0552P)^2^+0.1596P] where P=(Fo^2^+2Fc^2^)/3'
_atom_sites_solution_hydrogens     geom
_atom_sites_solution_primary     direct
_atom_sites_solution_secondary     difmap
_refine_ls_shift/su_max     0.000
_refine_ls_shift/su_mean     0.000
_refine_diff_density_max     0.236
_refine_diff_density_min     -0.238
_refine_ls_extinction_method     'SHELXL97 (Sheldrick, 2008)'
_refine_ls_extinction_coef     0.0016(2)
_refine_ls_extinction_expression
                                  'Fc^*^=kFc[1+0.001xFc^2^\l^3^/sin(2\q)]^-1/4^'
_refine_ls_abs_structure_details     'Flack (1983), 1927 Friedel pairs'
_refine_ls_abs_structure_Flack     0.0(2)
loop_
    _atom_type_symbol
    _atom_type_description
    _atom_type_scat_dispersion_real
    _atom_type_scat_dispersion_imag
    _atom_type_scat_source
    'C' 'C' 0.0181 0.0091
                         'International Tables Vol C Tables 4.2.6.8 and 6.1.1.4'
    'H' 'H' 0.0000 0.0000
                         'International Tables Vol C Tables 4.2.6.8 and 6.1.1.4'
    'N' 'N' 0.0311 0.0180
                         'International Tables Vol C Tables 4.2.6.8 and 6.1.1.4'
    'O' 'O' 0.0492 0.0322
                         'International Tables Vol C Tables 4.2.6.8 and 6.1.1.4'
_computing_data_collection     '<i>CrystalClear-SM Expert</i> (Rigaku, 2009)'
_computing_cell_refinement     '<i>CrystalClear-SM Expert</i> (Rigaku, 2009)'
_computing_data_reduction     '<i>CrystalClear-SM Expert</i> (Rigaku, 2009)'
_computing_structure_solution     'SHELXS97 (Sheldrick, 2008)'
_computing_structure_refinement     'SHELXL97 (Sheldrick, 2008)'
_computing_molecular_graphics
;
<i>ORTEP-3 for Windows</i> (Farrugia, 1997) and
<i>Mercury</i> (Macrae  <i>et al.</i>, 2008)
;
_computing_publication_material     '<i>PLATON</i> (Spek, 2009)'
loop_
    _atom_site_type_symbol
    _atom_site_label
    _atom_site_fract_x
    _atom_site_fract_y
    _atom_site_fract_z
    _atom_site_U_iso_or_equiv
    _atom_site_adp_type
    _atom_site_calc_flag
    _atom_site_refinement_flags
    _atom_site_occupancy
    _atom_site_disorder_assembly
    _atom_site_disorder_group
    O O1 0.46379(15) 0.4346(4) 0.81776(18) 0.0769(9) Uani d . 1 . .
    O O2 0.40640(14) 0.0919(4) 1.00331(19) 0.0794(9) Uani d . 1 . .
    O O3 0.46084(12) -0.0505(4) 0.68957(16) 0.0697(8) Uani d . 1 . .
    O O4 0.54767(15) -0.3837(5) 0.7567(2) 0.0912(11) Uani d . 1 . .
    H H1 0.5257 -0.4439 0.7769 0.137 Uiso calc R 1 . .
    O O5 0.56917(13) 0.1405(4) 0.63582(18) 0.0689(8) Uani d . 1 . .
    O O6 0.59476(16) -0.0887(6) 0.5611(2) 0.0920(11) Uani d . 1 . .
    N N1 0.46541(16) 0.1042(5) 0.8110(2) 0.0590(9) Uani d . 1 . .
    N N2 0.43469(16) 0.2568(5) 0.9092(2) 0.0631(9) Uani d . 1 . .
    H H2 0.4267 0.3631 0.9297 0.076 Uiso calc R 1 . .
    C C1 0.45611(19) 0.2760(6) 0.8447(2) 0.0562(10) Uani d . 1 . .
    C C2 0.4246(2) 0.0868(7) 0.9442(3) 0.0698(12) Uani d . 1 . .
    C C3 0.4369(2) -0.0844(7) 0.9075(3) 0.0809(15) Uani d . 1 . .
    H H3A 0.4314 -0.2061 0.9274 0.097 Uiso calc R 1 . .
    C C4 0.4567(2) -0.0696(7) 0.8439(3) 0.0743(13) Uani d . 1 . .
    H H4A 0.4649 -0.1836 0.8206 0.089 Uiso calc R 1 . .
    C C5 0.48799(18) 0.1107(6) 0.7418(2) 0.0563(10) Uani d . 1 . .
    H H5A 0.4743 0.2322 0.7107 0.068 Uiso calc R 1 . .
    C C6 0.55755(18) 0.0894(6) 0.7668(2) 0.0612(11) Uani d . 1 . .
    H H6A 0.5749 0.0100 0.8163 0.073 Uiso calc R 1 . .
    H H6B 0.5781 0.2153 0.7767 0.073 Uiso calc R 1 . .
    C C7 0.56437(19) -0.0114(6) 0.6914(2) 0.0609(11) Uani d . 1 . .
    H H7A 0.6012 -0.0965 0.7082 0.073 Uiso calc R 1 . .
    C C8 0.5048(2) -0.1272(6) 0.6545(3) 0.0640(11) Uani d . 1 . .
    H H8A 0.4877 -0.1063 0.5943 0.077 Uiso calc R 1 . .
    C C9 0.5126(2) -0.3445(7) 0.6714(3) 0.0788(14) Uani d . 1 . .
    H H9A 0.4716 -0.4047 0.6559 0.095 Uiso calc R 1 . .
    H H9B 0.5339 -0.4016 0.6375 0.095 Uiso calc R 1 . .
    C C10 0.5876(2) 0.0811(9) 0.5732(3) 0.0784(14) Uani d . 1 . .
    C C11 0.5960(3) 0.2490(9) 0.5245(3) 0.110(2) Uani d . 1 . .
    H H11A 0.6366 0.2416 0.5201 0.164 Uiso calc R 1 . .
    H H11B 0.5928 0.3680 0.5518 0.164 Uiso calc R 1 . .
    H H11C 0.5641 0.2462 0.4699 0.164 Uiso calc R 1 . .
    O O21 0.70463(14) 0.1998(4) 0.87917(18) 0.0703(8) Uani d . 1 . .
    O O22 0.61778(17) 0.5604(4) 1.0291(2) 0.1020(13) Uani d . 1 . .
    O O23 0.78772(13) 0.6734(4) 0.82972(16) 0.0676(8) Uani d . 1 . .
    O O24 0.71663(15) 1.0090(5) 0.7407(2) 0.0874(10) Uani d . 1 . .
    H H24 0.7181 1.0662 0.7830 0.131 Uiso calc R 1 . .
    O O25 0.76788(13) 0.4633(5) 0.65709(18) 0.0737(9) Uani d . 1 . .
    O O26 0.80745(19) 0.6677(7) 0.5882(2) 0.1077(13) Uani d . 1 . .
    N N21 0.71512(15) 0.5305(5) 0.87739(19) 0.0575(9) Uani d . 1 . .
    N N22 0.66228(16) 0.3867(5) 0.9545(2) 0.0647(9) Uani d . 1 . .
    H H22 0.6502 0.2828 0.9722 0.078 Uiso calc R 1 . .
    C C21 0.6952(2) 0.3601(7) 0.9015(3) 0.0588(11) Uani d . 1 . .
    C C22 0.6469(2) 0.5612(7) 0.9816(3) 0.0710(13) Uani d . 1 . .
    C C23 0.6674(2) 0.7311(6) 0.9510(2) 0.0638(12) Uani d . 1 . .
    H H23A 0.6586 0.8544 0.9663 0.077 Uiso calc R 1 . .
    C C24 0.6993(2) 0.7113(5) 0.9002(2) 0.0610(11) Uani d . 1 . .
    H H24A 0.7114 0.8228 0.8794 0.073 Uiso calc R 1 . .
    C C25 0.74536(19) 0.5179(6) 0.8160(2) 0.0582(10) Uani d . 1 . .
    H H25A 0.7679 0.3940 0.8225 0.070 Uiso calc R 1 . .
    C C26 0.69949(18) 0.5388(7) 0.7270(2) 0.0625(11) Uani d . 1 . .
    H H26A 0.6828 0.4134 0.7034 0.075 Uiso calc R 1 . .
    H H26B 0.6651 0.6248 0.7238 0.075 Uiso calc R 1 . .
    C C27 0.73937(19) 0.6245(6) 0.6843(2) 0.0614(11) Uani d . 1 . .
    H H27A 0.7148 0.7069 0.6375 0.074 Uiso calc R 1 . .
    C C28 0.7886(2) 0.7422(6) 0.7511(3) 0.0641(11) Uani d . 1 . .
    H H28A 0.8298 0.7140 0.7485 0.077 Uiso calc R 1 . .
    C C29 0.7786(2) 0.9609(7) 0.7462(3) 0.0813(14) Uani d . 1 . .
    H H29A 0.8087 1.0218 0.7951 0.098 Uiso calc R 1 . .
    H H29B 0.7856 1.0113 0.6979 0.098 Uiso calc R 1 . .
    C C30 0.7987(2) 0.5034(9) 0.6061(3) 0.0817(15) Uani d . 1 . .
    C C31 0.8202(2) 0.3226(9) 0.5769(3) 0.108(2) Uani d . 1 . .
    H H31A 0.8428 0.3565 0.5417 0.162 Uiso calc R 1 . .
    H H31B 0.7846 0.2443 0.5463 0.162 Uiso calc R 1 . .
    H H31C 0.8472 0.2506 0.6240 0.162 Uiso calc R 1 . .
loop_
    _atom_site_aniso_label
    _atom_site_aniso_U_11
    _atom_site_aniso_U_22
    _atom_site_aniso_U_33
    _atom_site_aniso_U_12
    _atom_site_aniso_U_13
    _atom_site_aniso_U_23
    O1 0.111(2) 0.0498(18) 0.092(2) -0.0016(18) 0.0627(19) 0.0023(17)
    O2 0.103(2) 0.065(2) 0.098(2) 0.0078(17) 0.070(2) 0.0114(17)
    O3 0.0616(17) 0.0763(19) 0.0791(19) -0.0050(16) 0.0350(15) -0.0208(16)
    O4 0.087(2) 0.080(2) 0.102(2) -0.0043(18) 0.0301(19) 0.0241(19)
    O5 0.080(2) 0.0643(19) 0.0775(19) 0.0011(16) 0.0471(16) 0.0052(16)
    O6 0.108(3) 0.099(3) 0.087(2) -0.001(2) 0.058(2) -0.018(2)
    N1 0.077(2) 0.045(2) 0.072(2) 0.0068(17) 0.0471(19) 0.0022(17)
    N2 0.085(2) 0.045(2) 0.078(2) 0.0013(18) 0.052(2) 0.0004(18)
    C1 0.064(3) 0.048(2) 0.069(3) 0.000(2) 0.039(2) 0.000(2)
    C2 0.084(3) 0.060(3) 0.080(3) 0.002(2) 0.048(3) 0.005(3)
    C3 0.119(4) 0.049(3) 0.106(4) 0.007(3) 0.078(3) 0.005(3)
    C4 0.101(4) 0.047(3) 0.095(3) -0.006(2) 0.059(3) 0.001(2)
    C5 0.064(3) 0.052(2) 0.065(2) -0.004(2) 0.038(2) -0.003(2)
    C6 0.061(2) 0.065(3) 0.068(2) -0.005(2) 0.036(2) -0.007(2)
    C7 0.061(3) 0.057(3) 0.074(3) 0.001(2) 0.035(2) 0.005(2)
    C8 0.078(3) 0.058(3) 0.059(2) -0.001(2) 0.029(2) -0.005(2)
    C9 0.090(3) 0.063(3) 0.089(3) -0.006(3) 0.040(3) -0.010(3)
    C10 0.077(3) 0.097(4) 0.073(3) -0.011(3) 0.040(3) -0.016(3)
    C11 0.135(5) 0.127(5) 0.091(4) -0.033(4) 0.069(4) 0.012(4)
    O21 0.092(2) 0.0456(18) 0.086(2) 0.0012(16) 0.0480(17) -0.0062(16)
    O22 0.160(3) 0.062(2) 0.141(3) 0.013(2) 0.124(3) 0.006(2)
    O23 0.0711(18) 0.0721(19) 0.0663(17) -0.0189(15) 0.0328(14) -0.0018(15)
    O24 0.084(2) 0.081(3) 0.103(3) 0.0105(18) 0.0398(18) -0.015(2)
    O25 0.083(2) 0.077(2) 0.078(2) -0.0012(18) 0.0493(17) -0.0081(17)
    O26 0.119(3) 0.125(3) 0.107(3) 0.007(3) 0.074(2) 0.025(3)
    N21 0.067(2) 0.052(2) 0.063(2) 0.0026(16) 0.0364(17) 0.0013(17)
    N22 0.084(2) 0.050(2) 0.082(2) 0.0043(18) 0.055(2) 0.0060(18)
    C21 0.071(3) 0.050(3) 0.060(2) -0.005(2) 0.030(2) 0.001(2)
    C22 0.098(4) 0.049(3) 0.077(3) 0.010(2) 0.045(3) 0.004(2)
    C23 0.087(3) 0.046(3) 0.072(3) 0.007(2) 0.045(3) -0.001(2)
    C24 0.083(3) 0.040(2) 0.069(3) 0.002(2) 0.038(2) 0.005(2)
    C25 0.064(2) 0.053(3) 0.068(3) -0.001(2) 0.038(2) 0.003(2)
    C26 0.061(3) 0.065(3) 0.066(3) -0.006(2) 0.029(2) -0.007(2)
    C27 0.064(3) 0.062(3) 0.064(2) 0.004(2) 0.031(2) -0.002(2)
    C28 0.066(3) 0.064(3) 0.076(3) -0.001(2) 0.043(2) 0.003(2)
    C29 0.093(4) 0.071(3) 0.093(3) -0.008(3) 0.048(3) -0.006(3)
    C30 0.068(3) 0.108(5) 0.076(3) -0.004(3) 0.034(3) -0.002(3)
    C31 0.092(4) 0.141(6) 0.113(4) -0.020(4) 0.063(3) -0.052(4)
_geom_special_details
;
All e.s.d.'s (except the e.s.d. in the dihedral angle between two l.s. planes)
are estimated using the full covariance matrix. The cell e.s.d.'s are taken
into account individually in the estimation of e.s.d.'s in distances, angles
and torsion angles; correlations between e.s.d.'s in cell parameters are only
used when they are defined by crystal symmetry. An approximate (isotropic)
treatment of cell e.s.d.'s is used for estimating e.s.d.'s involving l.s.
planes.
;
loop_
    _geom_bond_atom_site_label_1
    _geom_bond_atom_site_label_2
    _geom_bond_site_symmetry_2
    _geom_bond_distance
    _geom_bond_publ_flag
    O1 C1 . 1.223(5) ?
    O2 C2 . 1.236(5) ?
    O3 C5 . 1.421(5) ?
    O3 C8 . 1.449(4) ?
    O4 C9 . 1.425(5) ?
    O4 H1 . 0.8200 ?
    O5 C10 . 1.358(5) ?
    O5 C7 . 1.449(5) ?
    O6 C10 . 1.207(6) ?
    N1 C4 . 1.367(5) ?
    N1 C1 . 1.366(5) ?
    N1 C5 . 1.467(4) ?
    N2 C2 . 1.373(5) ?
    N2 C1 . 1.376(4) ?
    N2 H2 . 0.8600 ?
    C2 C3 . 1.412(6) ?
    C3 C4 . 1.336(5) ?
    C3 H3A . 0.9300 ?
    C4 H4A . 0.9300 ?
    C5 C6 . 1.498(5) ?
    C5 H5A . 0.9800 ?
    C6 C7 . 1.532(5) ?
    C6 H6A . 0.9700 ?
    C6 H6B . 0.9700 ?
    C7 C8 . 1.506(6) ?
    C7 H7A . 0.9800 ?
    C8 C9 . 1.519(6) ?
    C8 H8A . 0.9800 ?
    C9 H9A . 0.9700 ?
    C9 H9B . 0.9700 ?
    C10 C11 . 1.482(7) ?
    C11 H11A . 0.9600 ?
    C11 H11B . 0.9600 ?
    C11 H11C . 0.9600 ?
    O21 C21 . 1.212(5) ?
    O22 C22 . 1.230(5) ?
    O23 C25 . 1.404(4) ?
    O23 C28 . 1.445(4) ?
    O24 C29 . 1.425(5) ?
    O24 H24 . 0.8200 ?
    O25 C30 . 1.342(5) ?
    O25 C27 . 1.447(5) ?
    O26 C30 . 1.206(6) ?
    N21 C21 . 1.375(5) ?
    N21 C24 . 1.390(5) ?
    N21 C25 . 1.464(5) ?
    N22 C22 . 1.379(5) ?
    N22 C21 . 1.392(5) ?
    N22 H22 . 0.8600 ?
    C22 C23 . 1.429(6) ?
    C23 C24 . 1.337(5) ?
    C23 H23A . 0.9300 ?
    C24 H24A . 0.9300 ?
    C25 C26 . 1.522(5) ?
    C25 H25A . 0.9800 ?
    C26 C27 . 1.488(5) ?
    C26 H26A . 0.9700 ?
    C26 H26B . 0.9700 ?
    C27 C28 . 1.520(6) ?
    C27 H27A . 0.9800 ?
    C28 C29 . 1.517(7) ?
    C28 H28A . 0.9800 ?
    C29 H29A . 0.9700 ?
    C29 H29B . 0.9700 ?
    C30 C31 . 1.489(7) ?
    C31 H31A . 0.9600 ?
    C31 H31B . 0.9600 ?
    C31 H31C . 0.9600 ?
loop_
    _geom_angle_atom_site_label_1
    _geom_angle_atom_site_label_2
    _geom_angle_atom_site_label_3
    _geom_angle_site_symmetry_1
    _geom_angle_site_symmetry_3
    _geom_angle
    _geom_angle_publ_flag
    C5 O3 C8 . . 109.8(3) ?
    C9 O4 H1 . . 109.5 ?
    C10 O5 C7 . . 115.6(4) ?
    C4 N1 C1 . . 120.5(3) ?
    C4 N1 C5 . . 120.9(4) ?
    C1 N1 C5 . . 118.5(3) ?
    C2 N2 C1 . . 127.2(4) ?
    C2 N2 H2 . . 116.4 ?
    C1 N2 H2 . . 116.4 ?
    O1 C1 N1 . . 122.7(4) ?
    O1 C1 N2 . . 122.5(4) ?
    N1 C1 N2 . . 114.7(4) ?
    O2 C2 N2 . . 120.1(4) ?
    O2 C2 C3 . . 125.3(4) ?
    N2 C2 C3 . . 114.6(4) ?
    C4 C3 C2 . . 119.3(4) ?
    C4 C3 H3A . . 120.4 ?
    C2 C3 H3A . . 120.4 ?
    C3 C4 N1 . . 123.5(4) ?
    C3 C4 H4A . . 118.2 ?
    N1 C4 H4A . . 118.2 ?
    O3 C5 N1 . . 107.0(3) ?
    O3 C5 C6 . . 106.3(3) ?
    N1 C5 C6 . . 114.5(3) ?
    O3 C5 H5A . . 109.6 ?
    N1 C5 H5A . . 109.6 ?
    C6 C5 H5A . . 109.6 ?
    C5 C6 C7 . . 103.0(3) ?
    C5 C6 H6A . . 111.2 ?
    C7 C6 H6A . . 111.2 ?
    C5 C6 H6B . . 111.2 ?
    C7 C6 H6B . . 111.2 ?
    H6A C6 H6B . . 109.1 ?
    O5 C7 C8 . . 112.0(3) ?
    O5 C7 C6 . . 107.1(3) ?
    C8 C7 C6 . . 104.0(3) ?
    O5 C7 H7A . . 111.2 ?
    C8 C7 H7A . . 111.2 ?
    C6 C7 H7A . . 111.2 ?
    O3 C8 C7 . . 106.9(3) ?
    O3 C8 C9 . . 109.1(4) ?
    C7 C8 C9 . . 114.3(4) ?
    O3 C8 H8A . . 108.8 ?
    C7 C8 H8A . . 108.8 ?
    C9 C8 H8A . . 108.8 ?
    O4 C9 C8 . . 111.6(4) ?
    O4 C9 H9A . . 109.3 ?
    C8 C9 H9A . . 109.3 ?
    O4 C9 H9B . . 109.3 ?
    C8 C9 H9B . . 109.3 ?
    H9A C9 H9B . . 108.0 ?
    O6 C10 O5 . . 122.0(5) ?
    O6 C10 C11 . . 126.8(5) ?
    O5 C10 C11 . . 111.2(5) ?
    C10 C11 H11A . . 109.5 ?
    C10 C11 H11B . . 109.5 ?
    H11A C11 H11B . . 109.5 ?
    C10 C11 H11C . . 109.5 ?
    H11A C11 H11C . . 109.5 ?
    H11B C11 H11C . . 109.5 ?
    C25 O23 C28 . . 109.6(3) ?
    C29 O24 H24 . . 109.5 ?
    C30 O25 C27 . . 117.6(4) ?
    C21 N21 C24 . . 121.7(3) ?
    C21 N21 C25 . . 117.7(3) ?
    C24 N21 C25 . . 119.9(3) ?
    C22 N22 C21 . . 127.1(4) ?
    C22 N22 H22 . . 116.4 ?
    C21 N22 H22 . . 116.4 ?
    O21 C21 N21 . . 124.0(4) ?
    O21 C21 N22 . . 122.0(4) ?
    N21 C21 N22 . . 114.0(4) ?
    O22 C22 N22 . . 119.3(4) ?
    O22 C22 C23 . . 125.5(4) ?
    N22 C22 C23 . . 115.2(4) ?
    C24 C23 C22 . . 119.4(4) ?
    C24 C23 H23A . . 120.3 ?
    C22 C23 H23A . . 120.3 ?
    C23 C24 N21 . . 122.5(4) ?
    C23 C24 H24A . . 118.7 ?
    N21 C24 H24A . . 118.7 ?
    O23 C25 N21 . . 108.2(3) ?
    O23 C25 C26 . . 106.2(3) ?
    N21 C25 C26 . . 113.1(3) ?
    O23 C25 H25A . . 109.7 ?
    N21 C25 H25A . . 109.7 ?
    C26 C25 H25A . . 109.7 ?
    C27 C26 C25 . . 102.5(3) ?
    C27 C26 H26A . . 111.3 ?
    C25 C26 H26A . . 111.3 ?
    C27 C26 H26B . . 111.3 ?
    C25 C26 H26B . . 111.3 ?
    H26A C26 H26B . . 109.2 ?
    O25 C27 C26 . . 106.8(3) ?
    O25 C27 C28 . . 110.8(3) ?
    C26 C27 C28 . . 104.6(3) ?
    O25 C27 H27A . . 111.4 ?
    C26 C27 H27A . . 111.4 ?
    C28 C27 H27A . . 111.4 ?
    O23 C28 C29 . . 108.8(4) ?
    O23 C28 C27 . . 106.3(3) ?
    C29 C28 C27 . . 115.4(4) ?
    O23 C28 H28A . . 108.7 ?
    C29 C28 H28A . . 108.7 ?
    C27 C28 H28A . . 108.7 ?
    O24 C29 C28 . . 111.1(4) ?
    O24 C29 H29A . . 109.4 ?
    C28 C29 H29A . . 109.4 ?
    O24 C29 H29B . . 109.4 ?
    C28 C29 H29B . . 109.4 ?
    H29A C29 H29B . . 108.0 ?
    O26 C30 O25 . . 122.4(5) ?
    O26 C30 C31 . . 125.9(5) ?
    O25 C30 C31 . . 111.6(5) ?
    C30 C31 H31A . . 109.5 ?
    C30 C31 H31B . . 109.5 ?
    H31A C31 H31B . . 109.5 ?
    C30 C31 H31C . . 109.5 ?
    H31A C31 H31C . . 109.5 ?
    H31B C31 H31C . . 109.5 ?
loop_
    _geom_torsion_atom_site_label_1
    _geom_torsion_atom_site_label_2
    _geom_torsion_atom_site_label_3
    _geom_torsion_atom_site_label_4
    _geom_torsion_site_symmetry_1
    _geom_torsion_site_symmetry_2
    _geom_torsion_site_symmetry_3
    _geom_torsion_site_symmetry_4
    _geom_torsion
    _geom_torsion_publ_flag
    C4 N1 C1 O1 . . . . 179.5(4) ?
    C5 N1 C1 O1 . . . . 2.5(6) ?
    C4 N1 C1 N2 . . . . -3.3(6) ?
    C5 N1 C1 N2 . . . . 179.8(3) ?
    C2 N2 C1 O1 . . . . -179.8(4) ?
    C2 N2 C1 N1 . . . . 3.0(6) ?
    C1 N2 C2 O2 . . . . 178.5(4) ?
    C1 N2 C2 C3 . . . . -1.3(7) ?
    O2 C2 C3 C4 . . . . -179.8(5) ?
    N2 C2 C3 C4 . . . . -0.1(7) ?
    C2 C3 C4 N1 . . . . -0.5(8) ?
    C1 N1 C4 C3 . . . . 2.3(7) ?
    C5 N1 C4 C3 . . . . 179.2(4) ?
    C8 O3 C5 N1 . . . . -144.8(3) ?
    C8 O3 C5 C6 . . . . -22.1(4) ?
    C4 N1 C5 O3 . . . . 36.1(5) ?
    C1 N1 C5 O3 . . . . -146.9(3) ?
    C4 N1 C5 C6 . . . . -81.4(5) ?
    C1 N1 C5 C6 . . . . 95.6(5) ?
    O3 C5 C6 C7 . . . . 31.3(4) ?
    N1 C5 C6 C7 . . . . 149.2(3) ?
    C10 O5 C7 C8 . . . . -78.8(5) ?
    C10 O5 C7 C6 . . . . 167.8(3) ?
    C5 C6 C7 O5 . . . . 90.1(4) ?
    C5 C6 C7 C8 . . . . -28.7(4) ?
    C5 O3 C8 C7 . . . . 3.2(4) ?
    C5 O3 C8 C9 . . . . 127.3(4) ?
    O5 C7 C8 O3 . . . . -99.0(4) ?
    C6 C7 C8 O3 . . . . 16.3(4) ?
    O5 C7 C8 C9 . . . . 140.2(4) ?
    C6 C7 C8 C9 . . . . -104.5(4) ?
    O3 C8 C9 O4 . . . . -72.2(5) ?
    C7 C8 C9 O4 . . . . 47.4(6) ?
    C7 O5 C10 O6 . . . . 5.4(7) ?
    C7 O5 C10 C11 . . . . -175.3(4) ?
    C24 N21 C21 O21 . . . . 175.5(4) ?
    C25 N21 C21 O21 . . . . 4.8(6) ?
    C24 N21 C21 N22 . . . . -4.2(6) ?
    C25 N21 C21 N22 . . . . -174.8(3) ?
    C22 N22 C21 O21 . . . . -177.5(4) ?
    C22 N22 C21 N21 . . . . 2.1(6) ?
    C21 N22 C22 O22 . . . . -179.5(4) ?
    C21 N22 C22 C23 . . . . 0.1(7) ?
    O22 C22 C23 C24 . . . . 179.3(4) ?
    N22 C22 C23 C24 . . . . -0.3(6) ?
    C22 C23 C24 N21 . . . . -1.8(7) ?
    C21 N21 C24 C23 . . . . 4.3(6) ?
    C25 N21 C24 C23 . . . . 174.7(4) ?
    C28 O23 C25 N21 . . . . -144.4(3) ?
    C28 O23 C25 C26 . . . . -22.7(4) ?
    C21 N21 C25 O23 . . . . -151.1(3) ?
    C24 N21 C25 O23 . . . . 38.1(5) ?
    C21 N21 C25 C26 . . . . 91.5(4) ?
    C24 N21 C25 C26 . . . . -79.3(5) ?
    O23 C25 C26 C27 . . . . 32.7(4) ?
    N21 C25 C26 C27 . . . . 151.3(3) ?
    C30 O25 C27 C26 . . . . 170.3(4) ?
    C30 O25 C27 C28 . . . . -76.3(5) ?
    C25 C26 C27 O25 . . . . 88.0(4) ?
    C25 C26 C27 C28 . . . . -29.6(4) ?
    C25 O23 C28 C29 . . . . 128.5(4) ?
    C25 O23 C28 C27 . . . . 3.6(4) ?
    O25 C27 C28 O23 . . . . -97.5(4) ?
    C26 C27 C28 O23 . . . . 17.3(4) ?
    O25 C27 C28 C29 . . . . 141.8(4) ?
    C26 C27 C28 C29 . . . . -103.5(4) ?
    O23 C28 C29 O24 . . . . -68.0(5) ?
    C27 C28 C29 O24 . . . . 51.4(5) ?
    C27 O25 C30 O26 . . . . 6.2(7) ?
    C27 O25 C30 C31 . . . . -174.6(4) ?
loop_
    _geom_hbond_atom_site_label_D
    _geom_hbond_atom_site_label_H
    _geom_hbond_atom_site_label_A
    _geom_hbond_site_symmetry_A
    _geom_hbond_distance_DH
    _geom_hbond_distance_HA
    _geom_hbond_distance_DA
    _geom_hbond_angle_DHA
    _geom_hbond_publ_flag
    O4 H1 O1 1_545 0.82 1.98 2.798(5) 173 y
    N2 H2 O22 2_657 0.86 1.982 2.803(5) 161 y
    N22 H22 O2 2_657 0.86 1.99 2.817(5) 160 y
    O24 H24 O21 1_565 0.82 2.02 2.828(5) 170 y
    C3 H3A O22 2_647 0.93 2.24 3.117(6) 157 y
    C23 H23A O2 2_667 0.93 2.39 3.254(5) 154 y
    C24 H24A O21 1_565 0.93 2.59 3.381(5) 143 y
    C31 H31B O26 4_646 0.96 2.56 3.428(8) 150 y
