# Supplementary material for: 3′-O-Acetyl-2′-de­oxy­uridine
Source: Acta Crystallogr Sect E Struct Rep Online. 2010 Dec 4;67(Pt 1):o3–4. doi: 10.1107/S160053681004938X (PMC3050423; doi:10.1107/S160053681004938X)
Supplement: Supplementary file 2 [file e-67-000o3-Isup2.hkl]

# 
# h,k,l, Fc-squared, Fo-squared, sigma(Fo-squared) and status flag 
# 
data_I
_shelx_title ' an1 in C2                   New: C2' 
_shelx_refln_list_code          4 
_shelx_F_calc_maximum      529.01 
_exptl_crystal_F_000      1135.81 
_reflns_d_resolution_high  0.8376 
 
loop_ 
 _symmetry_equiv_pos_as_xyz 
 'x, y, z' 
 '-x, y, -z' 
 'x+1/2, y+1/2, z' 
 '-x+1/2, y+1/2, -z' 
 
_cell_length_a    22.8919 
_cell_length_b     6.8676 
_cell_length_c    17.2789 
_cell_angle_alpha  90.000 
_cell_angle_beta  111.307 
_cell_angle_gamma  90.000 
 
_shelx_F_squared_multiplier     1.000 
 
loop_ 
 _refln_index_h 
 _refln_index_k 
 _refln_index_l 
 _refln_F_squared_calc 
 _refln_F_squared_meas 
 _refln_F_squared_sigma 
 _refln_observed_status 
   0  -8   0       16.04       28.44     12.24 o 
   2  -8   0        0.85        0.00      7.11 o 
   4  -8   0       15.49        0.00      7.11 o 
   1  -7   0      207.92      205.55     25.15 o 
   3  -7   0       13.89        2.99      9.48 o 
   5  -7   0        5.51        2.30      7.21 o 
   7  -7   0       33.69       35.65     12.65 o 
   9  -7   0       14.32        4.93     11.42 o 
  11  -7   0        2.33        1.18      5.62 o 
  13  -7   0        0.08        1.86      8.53 o 
   0  -6   0      628.69      592.36     65.69 o 
   2  -6   0     2317.50     2309.37    145.91 o 
   4  -6   0      376.13      411.92     31.80 o 
   6  -6   0      241.58      267.56     38.27 o 
   8  -6   0       49.72       11.13     11.56 o 
  10  -6   0      571.03      630.25     73.59 o 
  12  -6   0        3.01        0.00     12.24 o 
  14  -6   0       99.30      141.05     38.72 o 
  16  -6   0       20.67        2.29      7.52 o 
   1  -5   0      618.57      558.37     42.67 o 
   3  -5   0     1915.52     1773.90     84.74 o 
   5  -5   0      446.70      435.15     36.43 o 
   7  -5   0       29.58       26.61     13.25 o 
   9  -5   0       12.79       14.64     12.69 o 
  11  -5   0      116.94      106.98     20.95 o 
  13  -5   0       36.35        0.00     12.43 o 
  15  -5   0       11.29        0.00     10.15 o 
  17  -5   0       12.43        0.79     29.23 o 
  19  -5   0        1.42        0.39     14.61 o 
   0  -4   0      782.62      793.04     29.80 o 
   2  -4   0     4563.41     4733.06    143.84 o 
   4  -4   0     1592.62     1519.78     50.84 o 
   6  -4   0      385.92      412.43     17.19 o 
   8  -4   0      280.29      273.54     28.52 o 
  10  -4   0        2.69        6.12      9.96 o 
  12  -4   0      606.36      593.54     95.97 o 
  14  -4   0       53.26       40.70     21.51 o 
  16  -4   0       51.36       14.49     17.60 o 
  18  -4   0       22.65       13.18     11.65 o 
  20  -4   0        2.80        0.00      9.86 o 
  22  -4   0        6.52        8.24      7.70 o 
   1  -3   0     1039.84     1082.00     25.98 o 
   3  -3   0      712.35      736.28     17.87 o 
   5  -3   0      215.72      221.68      6.06 o 
   7  -3   0      411.65      401.62     13.75 o 
   9  -3   0      990.69     1098.71     44.36 o 
  11  -3   0     1408.63     1539.67     74.01 o 
  13  -3   0       52.43       76.34     14.46 o 
  15  -3   0      116.32      128.38     22.89 o 
  17  -3   0       48.37       58.33     20.03 o 
  19  -3   0       28.53       55.30     17.38 o 
  21  -3   0       53.03       71.38     18.05 o 
  23  -3   0        4.60        0.00      7.11 o 
   0  -2   0    22602.72    23919.00   1510.96 o 
   2  -2   0      132.99      158.80      7.08 o 
   4  -2   0     1992.29     1914.92     40.40 o 
   6  -2   0     5982.71     5893.57    137.58 o 
   8  -2   0     1106.60     1118.04     24.61 o 
  10  -2   0      968.11      930.87     49.79 o 
  12  -2   0      255.90      248.92     14.22 o 
  14  -2   0      428.57      478.46     70.80 o 
  16  -2   0       74.12       96.99     20.81 o 
  18  -2   0       35.05       69.55     26.09 o 
  20  -2   0        2.84        1.18     11.06 o 
  22  -2   0       34.19       65.18     24.49 o 
  24  -2   0        1.01        6.71     10.27 o 
   1  -1   0    23719.36    25477.69    974.76 o 
   3  -1   0     6753.86     6399.15    134.74 o 
   5  -1   0     1704.23     1603.27     30.24 o 
   7  -1   0    21299.22    21399.93    760.28 o 
   9  -1   0       11.78        9.37      2.40 o 
  11  -1   0      459.80      465.49     12.39 o 
  13  -1   0      218.19      209.89     12.37 o 
  15  -1   0      371.47      421.20     44.06 o 
  17  -1   0      263.78      270.95     32.41 o 
  19  -1   0       23.59       36.73     20.14 o 
  21  -1   0       56.96       97.18     22.12 o 
  23  -1   0        7.32        1.18     14.22 o 
  25  -1   0        5.70        0.00      9.08 o 
   4   0   0    28502.24    30779.85   1205.33 o 
   6   0   0     6449.54     6286.28    159.30 o 
   8   0   0    22797.77    24049.73   1023.98 o 
  10   0   0      801.94      862.22     20.17 o 
  12   0   0     2090.00     1942.68     60.66 o 
  14   0   0      512.94      473.95     23.10 o 
  16   0   0      225.16      218.92     35.01 o 
  18   0   0        5.73        2.81      9.35 o 
  20   0   0      146.92      162.79     37.54 o 
  22   0   0       17.59        1.58     17.38 o 
  24   0   0       43.73       54.91     19.36 o 
   1   1   0    23690.35    24957.57    956.98 o 
   3   1   0     6803.13     6242.96    221.43 o 
   5   1   0     1729.47     1687.96     36.70 o 
   7   1   0    21328.13    21861.90    958.75 o 
   9   1   0       10.32        5.18      2.33 o 
  11   1   0      457.49      421.76     27.11 o 
  13   1   0      217.10      248.24     24.46 o 
  15   1   0      367.26      373.10     39.63 o 
  17   1   0      266.66      259.46     27.47 o 
  19   1   0       23.28       12.46     14.40 o 
  21   1   0       56.49        0.40     18.48 o 
  23   1   0        7.49        0.00      8.29 o 
  25   1   0        5.65        4.74      7.50 o 
   0   2   0    22609.49    23410.14   1263.90 o 
   2   2   0      133.27      137.96      4.43 o 
   4   2   0     1998.17     1802.84     41.50 o 
   6   2   0     5977.49     5606.32    190.30 o 
   8   2   0     1116.42     1060.06     32.46 o 
  10   2   0      970.82      989.95     47.88 o 
  12   2   0      254.21      227.16     18.79 o 
  14   2   0      424.29      468.90     49.06 o 
  16   2   0       74.06      102.92     21.49 o 
  18   2   0       34.60       35.52     33.38 o 
  20   2   0        2.72        0.00      7.69 o 
  22   2   0       33.41        0.70     11.98 o 
  24   2   0        1.04        4.61      5.16 o 
   1   3   0     1045.73     1033.27     23.92 o 
   3   3   0      705.14      690.14     14.93 o 
   5   3   0      215.33      197.85      7.90 o 
   7   3   0      414.83      396.52     30.35 o 
   9   3   0      987.20     1059.06     64.86 o 
  11   3   0     1401.43     1378.60     73.81 o 
  13   3   0       53.24       51.85     30.05 o 
  15   3   0      116.69      122.40     32.46 o 
  17   3   0       48.40       59.07     19.51 o 
  19   3   0       28.67        0.11      9.35 o 
  21   3   0       52.55       49.09     18.41 o 
  23   3   0        4.47        0.00      6.32 o 
   0   4   0      779.86      736.18     30.45 o 
   2   4   0     4568.72     4385.58    129.40 o 
   4   4   0     1585.51     1485.79     54.82 o 
   6   4   0      384.25      391.93     21.29 o 
   8   4   0      286.52      271.09     19.33 o 
  10   4   0        2.60        4.78     10.24 o 
  12   4   0      610.27      600.28     45.32 o 
  14   4   0       53.48       57.83     19.22 o 
  16   4   0       51.90       36.37     35.75 o 
  18   4   0       22.04        0.19     10.32 o 
  20   4   0        2.68        0.00      8.91 o 
  22   4   0        6.59        0.53      6.36 o 
   1   5   0      613.76      567.48     75.58 o 
   3   5   0     1916.26     1847.80    112.04 o 
   5   5   0      443.28      415.04     36.35 o 
   7   5   0       28.66       23.63     11.54 o 
   9   5   0       13.34       13.60     10.74 o 
  11   5   0      116.55      121.25     28.27 o 
  13   5   0       35.90       29.33     26.47 o 
  15   5   0       11.00       11.41     10.80 o 
  17   5   0       12.46        6.13     10.62 o 
  19   5   0        1.45       17.10     10.45 o 
   4   6   0      375.63      398.96     54.96 o 
   6   6   0      241.96      292.88     72.72 o 
   8   6   0       48.71       41.12     12.19 o 
  10   6   0      570.30      606.19     57.49 o 
  12   6   0        2.93        1.72      7.52 o 
  14   6   0      100.44      119.19     23.51 o 
  16   6   0       20.80       11.79      8.29 o 
   5   7   0        5.16        1.18      9.87 o 
   7   7   0       33.98       35.55     18.17 o 
   9   7   0       14.28       22.91     18.96 o 
  11   7   0        2.26        0.00     13.43 o 
  13   7   0        0.08        0.00     11.45 o 
  -4  -8   1       30.41        0.00      8.30 o 
  -2  -8   1       26.17        0.40     11.85 o 
   0  -8   1       22.53       21.33      8.10 o 
   2  -8   1        2.94        0.39      6.71 o 
   4  -8   1        8.95        0.00      7.11 o 
 -13  -7   1       21.64        0.40      6.24 o 
 -11  -7   1        3.58        0.77      6.28 o 
  -9  -7   1       45.50       36.29     30.42 o 
  -7  -7   1       84.87       99.16     24.89 o 
  -5  -7   1        1.90        4.47      7.78 o 
  -3  -7   1       64.03       16.64     23.50 o 
  -1  -7   1       33.17       16.67     14.25 o 
   1  -7   1       63.37       36.41     33.78 o 
   3  -7   1       39.96       26.88     28.05 o 
   5  -7   1       73.64       72.69     24.49 o 
   7  -7   1       80.81       91.92     18.82 o 
   9  -7   1       42.07       16.99     22.12 o 
  11  -7   1       23.16        0.00     13.03 o 
 -16  -6   1       25.97        1.68      8.01 o 
 -14  -6   1       16.19        0.79     13.82 o 
 -12  -6   1       38.48        0.00     19.36 o 
 -10  -6   1       99.35      128.58     24.15 o 
  -8  -6   1       37.36       34.79     15.91 o 
  -6  -6   1      620.01      607.98     59.98 o 
  -4  -6   1      105.46       99.31     18.01 o 
  -2  -6   1     1560.91     1381.37     70.72 o 
   0  -6   1     1046.52     1009.15     80.71 o 
   2  -6   1       94.09      104.01     20.53 o 
   4  -6   1      457.64      426.35     27.21 o 
   6  -6   1      717.00      773.11     68.23 o 
   8  -6   1      161.75      119.92     82.19 o 
  10  -6   1      321.86      368.46     51.00 o 
  12  -6   1       42.38        0.40     35.95 o 
  14  -6   1        7.64        0.00     14.22 o 
  16  -6   1        1.49        1.18      6.98 o 
 -19  -5   1       12.61        0.39     16.98 o 
 -17  -5   1       12.35        0.00     19.35 o 
 -15  -5   1        2.75        0.06      8.24 o 
 -13  -5   1       83.10       91.18     20.78 o 
 -11  -5   1       42.20       48.28     16.23 o 
  -9  -5   1      608.97      587.55     49.56 o 
  -7  -5   1      102.19      108.03     19.69 o 
  -5  -5   1      302.95      283.01     27.38 o 
  -3  -5   1      741.03      694.57     38.02 o 
  -1  -5   1       95.25       98.18     16.20 o 
   1  -5   1      212.73      185.30     20.25 o 
   3  -5   1      550.32      508.87     31.22 o 
   5  -5   1      269.20      252.44     50.35 o 
   7  -5   1      838.19      839.44     86.32 o 
   9  -5   1      178.97      168.36     28.41 o 
  11  -5   1       12.82        5.91     14.61 o 
  13  -5   1       53.41      134.19     92.04 o 
  15  -5   1        0.72        1.58     15.80 o 
  17  -5   1        9.66        0.00     27.65 o 
  19  -5   1        8.71        9.87     16.98 o 
 -22  -4   1       16.48       15.46     12.44 o 
 -20  -4   1       16.00       17.38     11.85 o 
 -18  -4   1       33.48       18.76     19.55 o 
 -16  -4   1       53.71       54.95     17.60 o 
 -14  -4   1        6.64        2.90      7.31 o 
 -12  -4   1      297.39      298.90     31.56 o 
 -10  -4   1      414.86      436.86     48.74 o 
  -8  -4   1      583.85      611.30     39.34 o 
  -6  -4   1     3098.38     3253.85    101.45 o 
  -4  -4   1     1317.95     1369.41     45.29 o 
  -2  -4   1      244.98      238.87     10.14 o 
   0  -4   1      750.00      742.26     22.75 o 
   2  -4   1      633.01      617.96     19.61 o 
   4  -4   1      414.46      437.26     18.50 o 
   6  -4   1      293.71      289.93     14.27 o 
   8  -4   1      112.58      102.73     21.17 o 
  10  -4   1      272.67      273.34     28.69 o 
  12  -4   1      179.36      175.28     29.53 o 
  14  -4   1       18.58       34.70     15.29 o 
  16  -4   1      186.00      235.85     33.73 o 
  18  -4   1       31.98       52.93     23.70 o 
  20  -4   1        5.21       10.89     11.06 o 
 -23  -3   1       10.58        0.00     18.56 o 
 -21  -3   1       21.22       30.71     13.51 o 
 -19  -3   1      106.94       86.33     78.82 o 
 -17  -3   1       70.68       98.16     27.06 o 
 -15  -3   1      152.09      159.34     24.45 o 
 -13  -3   1      286.04      282.40     28.57 o 
 -11  -3   1     2226.42     2707.51    127.25 o 
  -9  -3   1     1354.12     1403.57     49.28 o 
  -7  -3   1       39.16       38.94      3.36 o 
  -5  -3   1       21.05       21.69      2.26 o 
  -3  -3   1      161.58      182.62      8.24 o 
  -1  -3   1      618.88      667.79     16.89 o 
   1  -3   1     1198.95     1247.20     28.69 o 
   3  -3   1      142.79      143.20      4.80 o 
   5  -3   1       48.13       59.20      4.71 o 
   7  -3   1     1023.62     1127.37     32.29 o 
   9  -3   1      965.32     1022.79     41.77 o 
  11  -3   1     1022.79     1109.60     58.49 o 
  13  -3   1      205.90      243.19     28.08 o 
  15  -3   1      442.43      530.22     50.03 o 
  17  -3   1       69.89       71.31     20.46 o 
  19  -3   1       24.60       31.95     20.38 o 
  21  -3   1        1.90        7.63     10.85 o 
  23  -3   1        1.58        0.00      6.71 o 
 -24  -2   1       23.25        0.00     14.22 o 
 -22  -2   1        7.45       11.85     13.03 o 
 -20  -2   1      204.22      263.99     44.66 o 
 -18  -2   1        0.37        0.00      9.75 o 
 -16  -2   1       96.55       94.69     19.06 o 
 -14  -2   1      109.63      141.76     16.33 o 
 -12  -2   1     1579.77     1773.36     64.94 o 
 -10  -2   1      768.89      728.78     20.82 o 
  -8  -2   1     5398.66     5720.81    148.22 o 
  -6  -2   1     8830.03     8704.79    253.33 o 
  -4  -2   1     8655.97     8574.54    240.20 o 
  -2  -2   1     2551.58     2496.66     56.85 o 
   0  -2   1      853.24      876.37     21.93 o 
   2  -2   1     3263.63     3101.23     65.29 o 
   4  -2   1     3576.68     3579.25     71.95 o 
   6  -2   1     1953.54     2044.29     43.20 o 
   8  -2   1     1176.24     1038.42     28.39 o 
  10  -2   1     1137.28     1098.80     37.84 o 
  12  -2   1     1016.12     1084.57     44.24 o 
  14  -2   1      169.51      153.24     21.32 o 
  16  -2   1      497.68      516.28     56.76 o 
  18  -2   1        1.76        3.93      9.20 o 
  20  -2   1       50.63       22.81     22.32 o 
  22  -2   1       14.94        0.79     15.40 o 
  24  -2   1        2.22        6.32     15.01 o 
 -25  -1   1       23.72       43.45     16.98 o 
 -23  -1   1       11.98        2.76      9.48 o 
 -21  -1   1       17.37        1.58     19.75 o 
 -19  -1   1      314.44      408.77     84.60 o 
 -17  -1   1       58.53       88.49     45.03 o 
 -15  -1   1      186.22      169.90     14.69 o 
 -13  -1   1      302.43      292.18     16.15 o 
 -11  -1   1     1295.73     1220.92     28.18 o 
  -9  -1   1     1855.84     1687.70     38.29 o 
  -7  -1   1     2461.89     2349.06     43.82 o 
  -5  -1   1     8663.99     8058.31    206.63 o 
  -3  -1   1      633.24      596.34     10.04 o 
  -1  -1   1     9607.04     9110.93    234.62 o 
   1  -1   1    20523.04    21489.04    745.20 o 
   3  -1   1    23522.69    24709.87    818.36 o 
   5  -1   1     4510.15     4054.93     85.07 o 
   7  -1   1     4074.67     3904.96     90.35 o 
   9  -1   1     2416.37     2363.26     53.88 o 
  11  -1   1     1180.80     1165.75     42.98 o 
  13  -1   1      187.04      192.50     14.99 o 
  15  -1   1      220.94      225.76     30.97 o 
  17  -1   1       10.68       13.69     10.51 o 
  19  -1   1      136.66      181.36     36.75 o 
  21  -1   1        9.89        1.97      9.87 o 
  23  -1   1       16.95        2.76     13.82 o 
 -24   0   1       24.18        2.37     11.06 o 
 -22   0   1      364.31      525.88     68.80 o 
 -20   0   1       57.81       28.76     37.13 o 
 -18   0   1       25.02       37.97     30.41 o 
 -16   0   1      571.53      517.94     66.47 o 
 -14   0   1      245.71      242.20     16.96 o 
 -12   0   1      186.65      194.31      9.46 o 
 -10   0   1      346.78      340.82      8.19 o 
  -8   0   1     1057.87     1026.34     21.25 o 
  -6   0   1     4211.82     4116.87     97.97 o 
  -4   0   1       41.68       50.00      1.87 o 
   4   0   1     3784.31     3427.14    119.92 o 
   6   0   1      634.09      660.78     27.47 o 
   8   0   1     8094.94     8267.53    258.75 o 
  10   0   1     6783.18     6647.51    207.61 o 
  12   0   1     1626.04     1596.93     55.52 o 
  14   0   1       22.50       29.71      5.99 o 
  16   0   1        4.05       11.45     10.61 o 
  18   0   1      142.76      148.57     34.77 o 
  20   0   1       88.93      103.11     30.42 o 
  22   0   1       19.65        2.76     16.59 o 
  24   0   1        2.67        0.00      8.69 o 
 -25   1   1       23.56       47.40     23.70 o 
 -23   1   1       12.26        0.00      6.56 o 
 -21   1   1       17.10        1.22      9.33 o 
 -19   1   1      315.40      375.54     45.00 o 
 -17   1   1       61.52       76.64     51.75 o 
 -15   1   1      183.25      203.53     39.91 o 
 -13   1   1      302.70      317.85     29.27 o 
 -11   1   1     1299.21     1112.27     51.63 o 
  -9   1   1     1854.75     1658.17     45.34 o 
  -7   1   1     2472.15     2401.67     61.40 o 
  -5   1   1     8690.32     8288.05    268.36 o 
  -3   1   1      631.77      569.19      8.65 o 
  -1   1   1     9557.63     9258.61    241.01 o 
   1   1   1    20560.72    21474.26    742.40 o 
   3   1   1    23553.36    24079.27   1048.25 o 
   5   1   1     4501.18     4052.33    113.82 o 
   7   1   1     4057.08     3794.91    107.23 o 
   9   1   1     2424.88     2350.70     64.12 o 
  11   1   1     1172.30     1075.40     54.78 o 
  13   1   1      188.39      203.42     23.17 o 
  15   1   1      219.39      212.33     30.02 o 
  17   1   1       10.79       11.00      8.36 o 
  19   1   1      135.23      162.89     25.43 o 
  21   1   1        9.80        0.00      6.52 o 
  23   1   1       16.87       23.30     11.85 o 
 -24   2   1       23.31       37.90     13.82 o 
 -22   2   1        7.28        0.00     11.69 o 
 -20   2   1      204.77      248.77     35.65 o 
 -18   2   1        0.38        1.58     10.17 o 
 -16   2   1       94.86      113.82     23.16 o 
 -14   2   1      108.36      124.15     23.91 o 
 -12   2   1     1582.03     1617.79     81.58 o 
 -10   2   1      769.60      721.88     37.82 o 
  -8   2   1     5410.53     5618.37    271.41 o 
  -6   2   1     8795.00     8560.67    430.56 o 
  -4   2   1     8628.96     8466.32    272.45 o 
  -2   2   1     2538.11     2434.63     50.77 o 
   0   2   1      852.74      870.07     18.07 o 
   2   2   1     3260.91     3006.07     64.95 o 
   4   2   1     3569.72     3431.69    104.57 o 
   6   2   1     1954.93     1847.24     54.85 o 
   8   2   1     1163.84     1016.98     36.97 o 
  10   2   1     1141.93     1069.27     54.04 o 
  12   2   1     1015.93     1004.72     52.76 o 
  14   2   1      168.41      170.24     29.47 o 
  16   2   1      495.22      494.91     45.02 o 
  18   2   1        1.73        2.49      9.45 o 
  20   2   1       49.89       15.01     13.97 o 
  22   2   1       14.71       23.80      8.89 o 
 -23   3   1       10.73        8.32      6.80 o 
 -21   3   1       20.87        9.71      8.77 o 
 -19   3   1      105.72      137.72     23.91 o 
 -17   3   1       72.89       83.04     23.71 o 
 -15   3   1      149.74      157.62     37.03 o 
 -13   3   1      289.02      243.38     23.20 o 
 -11   3   1     2220.65     2435.82    130.10 o 
  -9   3   1     1347.23     1354.08     66.05 o 
  -7   3   1       40.91       40.94      9.61 o 
  -5   3   1       20.59       22.54      2.13 o 
  -3   3   1      158.72      158.74      5.91 o 
  -1   3   1      621.57      649.57     15.62 o 
   1   3   1     1195.48     1193.65     24.85 o 
   3   3   1      141.95      124.18      4.79 o 
   5   3   1       46.20       49.06      4.28 o 
   7   3   1     1033.71     1123.32     56.89 o 
   9   3   1      967.65      963.39     55.98 o 
  11   3   1     1028.30     1044.68     57.97 o 
  13   3   1      206.80      216.69     24.05 o 
  15   3   1      442.82      450.16     59.91 o 
  17   3   1       70.33       59.01     18.49 o 
  19   3   1       24.13       15.46     17.97 o 
  21   3   1        1.80        0.00      6.35 o 
  23   3   1        1.56        0.39      5.92 o 
 -22   4   1       16.08        0.00      7.49 o 
 -20   4   1       16.06        0.00      8.49 o 
 -18   4   1       33.83       15.64     15.80 o 
 -16   4   1       54.08       60.06     24.45 o 
 -14   4   1        7.30        9.61     11.87 o 
 -12   4   1      295.18      299.47     37.62 o 
 -10   4   1      416.67      410.11     45.80 o 
  -8   4   1      583.20      622.99     30.22 o 
  -6   4   1     3110.75     3174.44    118.63 o 
  -4   4   1     1320.52     1350.16     59.36 o 
  -2   4   1      244.09      230.52      9.49 o 
   0   4   1      748.90      717.34     20.96 o 
   2   4   1      633.21      557.87     17.13 o 
   4   4   1      423.12      427.13     18.85 o 
   6   4   1      293.40      297.81     24.47 o 
   8   4   1      109.88       99.13     17.28 o 
  10   4   1      274.98      258.55     24.73 o 
  12   4   1      177.94      160.47     20.67 o 
  14   4   1       18.78       30.89     12.90 o 
  16   4   1      186.33      204.64     31.36 o 
  18   4   1       32.67        0.19     10.19 o 
  20   4   1        5.28        6.44      9.56 o 
 -19   5   1       12.24       23.86     11.28 o 
 -17   5   1       12.43        9.08     10.23 o 
 -15   5   1        2.89        5.88     11.67 o 
 -13   5   1       82.20      110.33     21.93 o 
 -11   5   1       43.54       49.67     17.44 o 
  -9   5   1      608.75      628.24     50.54 o 
  -7   5   1      104.01       95.69     17.60 o 
  -5   5   1      301.54      282.83     27.97 o 
  -3   5   1      746.67      668.26     67.30 o 
  -1   5   1       95.54       91.66     22.12 o 
   1   5   1      213.86      192.87     30.83 o 
   3   5   1      547.21      531.16     37.45 o 
   5   5   1      267.33      272.32     36.34 o 
   7   5   1      840.63      785.18     46.55 o 
   9   5   1      179.87      211.86     26.18 o 
  11   5   1       12.30       25.81     12.62 o 
  13   5   1       52.63       36.63     32.98 o 
  15   5   1        0.70        0.73      7.87 o 
  17   5   1        9.39        9.94     11.23 o 
  19   5   1        9.02       38.91     11.26 o 
 -16   6   1       26.13       20.65     19.55 o 
 -14   6   1       16.46        7.71      8.84 o 
 -12   6   1       38.60       21.39     21.53 o 
 -10   6   1       99.98      124.41     21.17 o 
  -8   6   1       37.79       43.06     24.10 o 
  -6   6   1      616.69      591.54    104.46 o 
  -4   6   1      106.46      116.95     29.63 o 
  -2   6   1     1563.25     1407.80    135.30 o 
   4   6   1      456.89      433.07     57.35 o 
   6   6   1      718.52      691.18     58.46 o 
   8   6   1      161.67      152.00     21.64 o 
  10   6   1      319.85      357.03     35.36 o 
  12   6   1       41.95       19.46     17.58 o 
  14   6   1        7.88        4.96      7.59 o 
  16   6   1        1.43        0.46      6.72 o 
 -13   7   1       21.95        1.18     11.85 o 
 -11   7   1        3.62        0.00     13.43 o 
  -9   7   1       45.58       60.83     20.15 o 
  -7   7   1       84.68       99.16     26.47 o 
  -5   7   1        1.98        1.18     10.66 o 
   7   7   1       80.66       81.78     22.12 o 
   9   7   1       42.35       40.29     20.15 o 
  11   7   1       22.47       11.83     11.65 o 
  -4  -8   2        1.85        0.00     12.24 o 
  -2  -8   2       77.62       82.97     19.75 o 
   0  -8   2       19.23       11.67     11.06 o 
   2  -8   2        1.59        0.00      5.92 o 
   4  -8   2        8.38        0.00     11.85 o 
 -13  -7   2       21.11        1.59      7.68 o 
 -11  -7   2        4.76        1.49      6.97 o 
  -9  -7   2        9.11        8.27     10.82 o 
  -7  -7   2       95.36      118.52     25.29 o 
  -5  -7   2      104.51      127.57     16.53 o 
  -3  -7   2       23.20        8.81      9.30 o 
  -1  -7   2       34.24       18.32     19.75 o 
   1  -7   2       33.89       28.85     27.06 o 
   3  -7   2      208.90      214.44     27.75 o 
   5  -7   2       44.86       41.87     22.52 o 
   7  -7   2       37.29       41.72     14.11 o 
   9  -7   2       11.47       11.28     15.61 o 
  11  -7   2       16.69        2.37     11.06 o 
 -18  -6   2       25.97        0.00     16.59 o 
 -16  -6   2       40.80        1.81     11.96 o 
 -14  -6   2        1.37        0.00      7.48 o 
 -12  -6   2      161.61      205.60     28.48 o 
 -10  -6   2       83.90       96.39     31.21 o 
  -8  -6   2        1.13        0.00      9.91 o 
  -6  -6   2      175.06      180.96     30.04 o 
  -4  -6   2       57.79       52.90     13.89 o 
  -2  -6   2       83.11       73.84     14.38 o 
   0  -6   2      852.68      895.78     72.97 o 
   2  -6   2      855.79      846.78     81.24 o 
   4  -6   2      445.30      440.84     31.74 o 
   6  -6   2      867.74      863.87     75.87 o 
   8  -6   2       13.82        0.00      8.21 o 
  10  -6   2      102.96        0.79     62.03 o 
  12  -6   2       80.25        3.16     49.78 o 
  14  -6   2      106.67       18.97     49.78 o 
  16  -6   2        0.30        0.00      9.87 o 
 -19  -5   2       41.90        0.40     39.50 o 
 -17  -5   2       16.00        0.00      7.67 o 
 -15  -5   2        6.62        0.00      8.31 o 
 -13  -5   2       47.78       29.59     13.70 o 
 -11  -5   2      111.18       91.36     20.75 o 
  -9  -5   2       60.54       86.33     19.53 o 
  -7  -5   2      138.39      145.52     22.49 o 
  -5  -5   2       65.61       64.47     13.46 o 
  -3  -5   2      182.94      218.34     19.06 o 
  -1  -5   2      328.28      323.86     41.43 o 
   1  -5   2      834.11      761.43     44.25 o 
   3  -5   2      881.60      814.25     53.48 o 
   5  -5   2      586.14      573.96     35.69 o 
   7  -5   2     1168.57     1180.05     81.95 o 
   9  -5   2      153.61      143.04     35.17 o 
  11  -5   2        6.44        5.92     15.80 o 
  13  -5   2       62.95        2.77     29.23 o 
  15  -5   2        1.11        1.18     15.01 o 
  17  -5   2        2.13        7.90     13.43 o 
  19  -5   2        2.80        8.69     11.45 o 
 -22  -4   2       17.75       14.22     14.22 o 
 -20  -4   2       92.87      114.90     19.84 o 
 -18  -4   2       11.45        0.00      6.92 o 
 -16  -4   2       98.92      102.34     21.91 o 
 -14  -4   2      374.74      417.40     39.42 o 
 -12  -4   2        7.44        5.91      7.36 o 
 -10  -4   2      651.99      663.91     44.14 o 
  -8  -4   2      689.54      712.52     33.48 o 
  -6  -4   2      122.69      137.97      8.72 o 
  -4  -4   2      836.57      782.62     23.62 o 
  -2  -4   2      802.83      825.62     24.03 o 
   0  -4   2     1140.24     1148.99     34.38 o 
   2  -4   2     2801.38     2925.43     85.13 o 
   4  -4   2       63.12       70.46     10.08 o 
   6  -4   2     1128.56     1119.37     49.03 o 
   8  -4   2      122.70      149.24     17.69 o 
  10  -4   2       12.41       14.11     13.06 o 
  12  -4   2       59.63       56.85     17.98 o 
  14  -4   2       18.89       28.68     16.15 o 
  16  -4   2       99.15      147.68     31.89 o 
  18  -4   2        3.81        5.12      9.28 o 
  20  -4   2        2.62        5.43      7.40 o 
 -23  -3   2        1.56        0.39      9.87 o 
 -21  -3   2       35.87       54.14     12.69 o 
 -19  -3   2       26.15       22.50     20.74 o 
 -17  -3   2       42.99       46.32     14.38 o 
 -15  -3   2        7.28       26.71     15.09 o 
 -13  -3   2       47.43       43.06      9.73 o 
 -11  -3   2      507.01      552.56     25.66 o 
  -9  -3   2       83.75      104.79     10.10 o 
  -7  -3   2      932.49      978.29     23.27 o 
  -5  -3   2     2122.63     2054.02     63.89 o 
  -3  -3   2     2114.04     2042.64     43.28 o 
  -1  -3   2      420.18      407.58     11.71 o 
   1  -3   2      257.97      262.71      8.02 o 
   3  -3   2       98.28      106.23      6.18 o 
   5  -3   2      387.30      442.55     15.04 o 
   7  -3   2      438.44      431.08     17.00 o 
   9  -3   2      261.03      287.37     16.51 o 
  11  -3   2      166.64      206.83     29.05 o 
  13  -3   2       16.21       23.26     13.26 o 
  15  -3   2      194.92      233.27     33.42 o 
  17  -3   2       31.01       36.48     15.34 o 
  19  -3   2        6.70        9.87      9.77 o 
  21  -3   2       29.02       13.71     16.00 o 
 -24  -2   2        9.31        0.00     18.56 o 
 -22  -2   2        5.76        6.71     11.45 o 
 -20  -2   2       32.85       55.69     24.49 o 
 -18  -2   2       15.63       20.84     14.71 o 
 -16  -2   2       39.66       58.73     15.94 o 
 -14  -2   2      178.93      262.78     26.44 o 
 -12  -2   2     1766.08     1759.93     49.96 o 
 -10  -2   2      310.00      339.03     12.17 o 
  -8  -2   2     2727.51     2554.20     56.62 o 
  -6  -2   2      854.41      888.61     20.21 o 
  -4  -2   2    10882.97     9872.66    308.27 o 
  -2  -2   2     2438.27     2119.22     41.55 o 
   0  -2   2     9026.57     8616.43    245.99 o 
   2  -2   2      265.87      247.99      8.77 o 
   4  -2   2     2814.00     2869.74     69.96 o 
   6  -2   2      865.50      969.18     33.48 o 
   8  -2   2      509.18      497.84     12.57 o 
  10  -2   2     1730.07     1746.72     69.20 o 
  12  -2   2      219.06      267.31     20.45 o 
  14  -2   2      191.24      239.90     28.19 o 
  16  -2   2      122.23      150.95     26.87 o 
  18  -2   2       93.82      108.62     22.72 o 
  20  -2   2        0.90        3.69      7.48 o 
  22  -2   2       14.86       43.45     16.19 o 
 -25  -1   2       26.87       30.41     23.70 o 
 -23  -1   2       57.82        1.58     11.06 o 
 -21  -1   2      128.28      172.27     39.12 o 
 -19  -1   2        9.56        7.90     14.61 o 
 -17  -1   2      105.93       69.11     33.98 o 
 -15  -1   2      100.36      123.90     12.77 o 
 -13  -1   2      308.71      291.92     13.11 o 
 -11  -1   2      193.38      185.16      8.66 o 
  -9  -1   2      835.12      760.11     16.31 o 
  -7  -1   2     4367.08     4216.40    127.06 o 
  -5  -1   2      116.62      103.76      3.29 o 
  -3  -1   2    11659.06    11362.27    320.15 o 
  -1  -1   2     1055.12      864.32     28.08 o 
   1  -1   2     1382.48     1215.51     27.90 o 
   3  -1   2     4759.33     4419.87     94.37 o 
   5  -1   2     8531.33     8245.49    212.01 o 
   7  -1   2      659.63      687.10     15.70 o 
   9  -1   2     1063.99     1139.93     27.73 o 
  11  -1   2     3019.17     3130.52    139.75 o 
  13  -1   2      169.03      181.93     11.99 o 
  15  -1   2      215.00      235.87     33.45 o 
  17  -1   2       97.96      102.57     20.09 o 
  19  -1   2      112.87      131.17     29.24 o 
  21  -1   2      103.43      136.70     29.63 o 
  23  -1   2        0.89        0.00      8.69 o 
 -26   0   2        2.03        8.69     10.66 o 
 -24   0   2        0.72        1.18     15.80 o 
 -22   0   2        8.64        0.00      9.48 o 
 -20   0   2        3.26        7.43     12.53 o 
 -18   0   2        4.92        0.00     11.44 o 
 -16   0   2        2.37        3.16     13.03 o 
 -14   0   2       15.56       32.78     26.07 o 
 -12   0   2     3061.98     2548.68    113.02 o 
 -10   0   2     1289.22     1278.27     30.83 o 
  -8   0   2      398.43      445.89      9.72 o 
  -6   0   2      261.48      283.01      6.29 o 
  -4   0   2       24.10       19.26      1.51 o 
   2   0   2     3478.75     3427.28     72.63 o 
   4   0   2   279849.69   406321.00  37313.64 o 
   6   0   2      353.06      329.71      9.85 o 
   8   0   2       90.72       91.06      5.45 o 
  10   0   2     2203.26     2244.29     81.36 o 
  12   0   2     5622.64     5509.24    242.89 o 
  14   0   2      181.11      174.18     12.76 o 
  16   0   2        0.15        0.00     11.06 o 
  18   0   2      202.49      229.61     41.50 o 
  20   0   2       22.63        0.00      8.69 o 
  22   0   2        1.98        1.18     14.22 o 
  24   0   2       13.05       28.44     18.56 o 
 -25   1   2       26.99       25.86      9.93 o 
 -21   1   2      128.19      160.67     30.98 o 
 -19   1   2        9.83        0.00     18.56 o 
 -15   1   2       99.47      137.82     20.39 o 
 -13   1   2      306.42      321.82     31.73 o 
 -11   1   2      193.17      166.58     10.66 o 
  -9   1   2      840.62      768.13     17.20 o 
  -7   1   2     4359.73     4177.17    173.32 o 
  -5   1   2      121.17      106.08      7.12 o 
  -3   1   2    11688.58    11226.32    398.29 o 
  -1   1   2     1056.30      911.61     14.91 o 
   1   1   2     1390.33     1167.91     24.67 o 
   3   1   2     4737.70     4117.67     99.17 o 
   5   1   2     8535.80     8082.86    244.16 o 
   7   1   2      655.86      642.46     16.54 o 
   9   1   2     1078.20     1121.99     35.70 o 
  11   1   2     3020.56     2870.61    153.86 o 
  13   1   2      169.21      173.72     15.84 o 
  15   1   2      214.21      234.63     23.88 o 
  17   1   2       98.00      117.10     16.78 o 
  19   1   2      112.54       86.12     61.04 o 
  21   1   2      103.48      129.59     26.08 o 
  23   1   2        0.86        0.00      6.71 o 
 -24   2   2        9.48       13.12     13.77 o 
 -22   2   2        5.89        0.00     11.66 o 
 -20   2   2       32.71       47.40     33.18 o 
 -18   2   2       15.44       13.69     18.00 o 
 -16   2   2       38.26       22.41     26.86 o 
 -14   2   2      176.46      229.46     33.71 o 
 -12   2   2     1771.79     1762.47     80.27 o 
 -10   2   2      314.66      330.81     20.90 o 
  -8   2   2     2721.96     2585.58    106.30 o 
  -6   2   2      861.92      871.24     27.77 o 
  -4   2   2    10938.98    10442.98    354.64 o 
  -2   2   2     2435.15     2181.18     52.84 o 
   0   2   2     9048.31     8577.98    241.29 o 
   2   2   2      266.68      247.17      7.82 o 
   4   2   2     2813.27     2645.62     79.41 o 
   6   2   2      865.71      853.44     34.05 o 
   8   2   2      509.18      483.93     22.02 o 
  10   2   2     1730.43     1646.73     78.05 o 
  12   2   2      223.20      250.47     21.20 o 
  14   2   2      191.40      184.20     23.65 o 
  16   2   2      122.80      120.61     17.76 o 
  18   2   2       92.97      100.33     16.94 o 
  20   2   2        0.92        0.42      5.85 o 
  22   2   2       14.56       24.13      8.76 o 
 -23   3   2        1.60        3.81      6.83 o 
 -21   3   2       35.86        0.24     10.24 o 
 -19   3   2       26.61        1.22     13.67 o 
 -17   3   2       42.26       14.63     17.97 o 
 -15   3   2        7.28       19.22     25.91 o 
 -13   3   2       48.05       42.22     18.10 o 
 -11   3   2      513.64      529.33     39.14 o 
  -9   3   2       83.68       89.62     14.26 o 
  -7   3   2      922.39      969.17     49.05 o 
  -5   3   2     2092.15     2049.39     49.84 o 
  -3   3   2     2118.82     2048.00     52.60 o 
  -1   3   2      428.00      402.05     10.17 o 
   1   3   2      253.52      252.70      6.98 o 
   3   3   2       95.94       93.21      5.16 o 
   5   3   2      394.62      400.56     13.47 o 
   7   3   2      440.52      428.81     30.27 o 
   9   3   2      259.56      256.17     23.10 o 
  11   3   2      169.13      187.07     23.18 o 
  13   3   2       16.74       23.54     11.17 o 
  15   3   2      194.04      195.27     28.45 o 
  17   3   2       31.48        0.00     11.01 o 
  19   3   2        6.89        2.90     10.45 o 
  21   3   2       28.66        1.20      6.80 o 
 -22   4   2       17.48       34.39     15.18 o 
 -20   4   2       92.79       93.49     23.41 o 
 -18   4   2       11.43        1.25      9.93 o 
 -16   4   2       98.32      103.42     30.86 o 
 -14   4   2      370.43      365.71     46.69 o 
 -12   4   2        7.55       17.05     12.81 o 
 -10   4   2      654.50      680.56     63.11 o 
  -8   4   2      687.00      707.53     38.57 o 
  -6   4   2      124.33      132.43     13.10 o 
  -4   4   2      839.50      782.62     28.30 o 
  -2   4   2      797.93      828.36     22.72 o 
   0   4   2     1139.70     1091.98     33.54 o 
   2   4   2     2798.65     2711.88     84.56 o 
   4   4   2       61.93       66.43      9.63 o 
   6   4   2     1132.68     1133.91     67.16 o 
   8   4   2      120.59      151.96     17.59 o 
  10   4   2       12.57       13.62      9.25 o 
  12   4   2       60.80       54.44     13.83 o 
  14   4   2       18.69       23.81     13.10 o 
  16   4   2       98.37      118.63     23.45 o 
  18   4   2        3.85        0.00      6.69 o 
  20   4   2        2.63        0.00      7.66 o 
 -19   5   2       42.31       50.77     15.79 o 
 -17   5   2       16.46        9.43     11.57 o 
 -15   5   2        6.91        1.58      9.57 o 
 -13   5   2       48.30       48.99     20.64 o 
 -11   5   2      111.92      112.77     26.93 o 
  -9   5   2       59.42       75.61     18.21 o 
  -7   5   2      137.72      139.53     25.14 o 
  -5   5   2       63.66       56.89     22.12 o 
  -3   5   2      182.20      186.92     32.41 o 
  -1   5   2      323.91      335.66     39.93 o 
   1   5   2      835.69      781.52     41.97 o 
   3   5   2      878.34      813.32     43.96 o 
   5   5   2      586.81      577.61     35.58 o 
   7   5   2     1171.09     1173.74     64.67 o 
   9   5   2      154.33      144.22     20.04 o 
  11   5   2        6.54        8.37      8.77 o 
  13   5   2       62.97       40.23     36.34 o 
  15   5   2        1.11        2.42      9.85 o 
  17   5   2        2.01        1.49      8.84 o 
  19   5   2        2.89        5.61      6.56 o 
 -18   6   2       25.62       26.87      8.07 o 
 -16   6   2       40.59       72.43     13.43 o 
 -14   6   2        1.24        0.39      7.96 o 
 -12   6   2      159.92      196.53     31.00 o 
 -10   6   2       85.98       92.05     34.37 o 
  -8   6   2        1.25        2.37     13.82 o 
  -6   6   2      173.05      174.66     41.10 o 
  -4   6   2       58.28       56.88     23.70 o 
  -2   6   2       82.96       50.57     22.91 o 
   4   6   2      445.05      407.70     35.04 o 
   6   6   2      868.90      895.68     68.42 o 
   8   6   2       13.62        3.59      9.61 o 
  10   6   2      103.88      137.83     20.78 o 
  12   6   2       79.46       74.95     49.78 o 
  14   6   2      106.17      150.09     21.23 o 
  16   6   2        0.36        0.00      5.40 o 
 -13   7   2       21.46        0.00      9.08 o 
 -11   7   2        4.75        0.79     10.27 o 
  -9   7   2        9.02        4.34     13.43 o 
  -7   7   2       94.29        0.00     40.30 o 
  -5   7   2      104.66      120.50     28.45 o 
   7   7   2       36.75       41.48     14.62 o 
   9   7   2       11.38       11.68      7.38 o 
  11   7   2       16.60        6.27      7.31 o 
  -4  -8   3       78.42      116.94     22.91 o 
  -2  -8   3       14.95       16.19     11.85 o 
   0  -8   3       38.22       53.00     11.75 o 
   2  -8   3        9.10        0.00      9.87 o 
 -13  -7   3        3.02        0.00      5.11 o 
 -11  -7   3       47.79       72.15     16.63 o 
  -9  -7   3       32.90       12.57     10.97 o 
  -7  -7   3       31.23       20.51      9.97 o 
  -5  -7   3       21.33       13.73     15.60 o 
  -3  -7   3      131.67      149.87     20.86 o 
  -1  -7   3       39.20       21.80     24.10 o 
   1  -7   3        7.18        9.00     11.42 o 
   3  -7   3       26.14       11.50     13.63 o 
   5  -7   3        6.31       11.06     15.80 o 
   7  -7   3        0.34        1.88      8.16 o 
   9  -7   3       21.72       22.44     13.18 o 
  11  -7   3       32.56        7.11     12.64 o 
 -18  -6   3       42.79        0.00     20.94 o 
 -16  -6   3        5.69        0.00      8.77 o 
 -14  -6   3       35.51        0.08     11.96 o 
 -12  -6   3       19.17       18.40     20.69 o 
 -10  -6   3        1.95        3.55     17.38 o 
  -8  -6   3       39.48       52.66     20.04 o 
  -6  -6   3       86.79       90.97     19.66 o 
  -4  -6   3       30.46       26.31      9.75 o 
  -2  -6   3      530.20      507.72     39.77 o 
   0  -6   3        7.24        7.42     12.55 o 
   2  -6   3     1006.34      952.23     76.31 o 
   4  -6   3      796.07      737.70     50.24 o 
   6  -6   3      390.69      403.98     47.57 o 
   8  -6   3       21.66       15.84     18.70 o 
  10  -6   3      119.19        0.40     56.90 o 
  12  -6   3       85.34        0.40     45.04 o 
  14  -6   3       61.73        6.72     36.34 o 
 -21  -5   3        0.10        0.00      7.90 o 
 -19  -5   3       23.89        0.00     16.59 o 
 -17  -5   3        7.46        0.00     13.43 o 
 -15  -5   3       28.66       16.74     16.19 o 
 -13  -5   3       20.77       10.59     16.79 o 
 -11  -5   3       16.16       28.78     14.28 o 
  -9  -5   3      465.80      471.98     42.16 o 
  -7  -5   3      175.61      216.74     27.23 o 
  -5  -5   3      394.06      398.45     38.92 o 
  -3  -5   3      172.83      185.04     20.75 o 
  -1  -5   3      353.23      376.67     36.65 o 
   1  -5   3      504.77      445.17     39.19 o 
   3  -5   3       59.66       60.44     16.33 o 
   5  -5   3       66.03       62.58     15.50 o 
   7  -5   3       73.01       65.97     26.47 o 
   9  -5   3      339.08      363.33     55.35 o 
  11  -5   3      505.88      697.36     95.72 o 
  13  -5   3       33.37        1.19     23.70 o 
  15  -5   3       62.47       77.43     32.39 o 
  17  -5   3        7.34       18.96     14.61 o 
 -22  -4   3       15.22       10.66     13.82 o 
 -20  -4   3       32.41        0.00     10.88 o 
 -18  -4   3       44.90        0.97     12.03 o 
 -16  -4   3       64.67       41.55     16.93 o 
 -14  -4   3        3.42        4.26      6.36 o 
 -12  -4   3      469.28      459.39     43.30 o 
 -10  -4   3      538.15      512.40     34.17 o 
  -8  -4   3      326.17      304.93     19.53 o 
  -6  -4   3      294.14      282.16     12.46 o 
  -4  -4   3      972.68     1034.33     35.86 o 
  -2  -4   3      499.97      527.96     23.30 o 
   0  -4   3      773.64      750.07     26.35 o 
   2  -4   3      841.08      830.13     28.38 o 
   4  -4   3      349.65      361.71     15.78 o 
   6  -4   3      307.54      331.11     19.43 o 
   8  -4   3      122.22      112.07     19.83 o 
  10  -4   3      156.87      148.46     28.86 o 
  12  -4   3      345.21      430.93     54.50 o 
  14  -4   3      109.51      160.26     33.70 o 
  16  -4   3       71.01       80.65     22.50 o 
  18  -4   3        9.18       13.30     13.25 o 
  20  -4   3        4.68        9.08     15.01 o 
 -23  -3   3       16.67        0.39     17.38 o 
 -21  -3   3       54.56       28.14     35.55 o 
 -19  -3   3      132.43      158.91     27.34 o 
 -17  -3   3      191.10      219.48     22.64 o 
 -15  -3   3      155.64      180.38     27.45 o 
 -13  -3   3      430.11      495.69     40.10 o 
 -11  -3   3     1818.61     1938.64     66.33 o 
  -9  -3   3     1151.59     1137.69     33.03 o 
  -7  -3   3     5925.80     6456.57    190.41 o 
  -5  -3   3    13343.20    13200.03    422.94 o 
  -3  -3   3     3101.98     2929.55     86.89 o 
  -1  -3   3     1366.00     1300.74     30.91 o 
   1  -3   3      262.19      256.39     10.62 o 
   3  -3   3      174.93      196.07      8.63 o 
   5  -3   3      158.22      161.02      7.74 o 
   7  -3   3      151.68      148.93      8.61 o 
   9  -3   3       81.07       94.96     21.04 o 
  11  -3   3      464.66      520.55     60.52 o 
  13  -3   3      344.52      415.49     43.27 o 
  15  -3   3      310.16      408.04     59.54 o 
  17  -3   3       29.25       20.71     18.96 o 
  19  -3   3       35.22       16.20     16.00 o 
  21  -3   3        4.96        7.50      8.64 o 
 -24  -2   3       67.75      129.18     26.07 o 
 -22  -2   3       26.79       34.76     16.59 o 
 -20  -2   3      164.61      204.69     39.52 o 
 -18  -2   3      258.04      284.36     36.07 o 
 -16  -2   3       93.25       67.90     28.60 o 
 -14  -2   3      331.97      313.16     17.11 o 
 -12  -2   3      958.50      984.35     26.15 o 
 -10  -2   3      830.11      814.52     23.15 o 
  -8  -2   3     2199.85     2124.68     42.18 o 
  -6  -2   3     1014.01     1090.15     25.32 o 
  -4  -2   3     7969.77     7520.20    192.02 o 
  -2  -2   3     6144.14     5772.87    152.25 o 
   0  -2   3     6809.00     6529.70    194.62 o 
   2  -2   3     1824.06     1754.45     46.60 o 
   4  -2   3     2095.61     1924.96     45.87 o 
   6  -2   3     3674.70     3908.53    139.46 o 
   8  -2   3      103.32      104.76      5.64 o 
  10  -2   3       28.90       36.75      7.90 o 
  12  -2   3      459.34      506.28     43.08 o 
  14  -2   3      312.04      370.50     50.15 o 
  16  -2   3      260.93      293.28     49.01 o 
  18  -2   3       17.09       10.27     11.45 o 
  20  -2   3        9.44        5.20      9.29 o 
  22  -2   3        3.84        7.11      8.69 o 
 -25  -1   3       38.56        0.00     18.17 o 
 -23  -1   3        3.91        0.00     16.59 o 
 -21  -1   3       22.34       27.25     19.35 o 
 -19  -1   3       95.68       85.75     36.54 o 
 -17  -1   3       42.49       63.21     20.34 o 
 -15  -1   3       73.67       69.73      9.29 o 
 -13  -1   3      813.96      854.11     28.08 o 
 -11  -1   3      179.93      160.31      6.03 o 
  -9  -1   3     3121.36     3008.92     81.71 o 
  -7  -1   3      858.14      815.00     23.82 o 
  -5  -1   3     6451.27     6045.27    172.75 o 
  -3  -1   3      594.14      568.46     17.78 o 
  -1  -1   3    22745.18    24052.16   1044.32 o 
   1  -1   3     3291.39     2978.58     88.02 o 
   3  -1   3    13106.35    13263.71    398.30 o 
   5  -1   3     2323.30     2270.27     58.10 o 
   7  -1   3     3604.28     3800.02    131.34 o 
   9  -1   3      788.97      828.59     27.29 o 
  11  -1   3      757.66      785.30     26.70 o 
  13  -1   3      866.70      871.57     66.34 o 
  15  -1   3       88.10       86.88     20.76 o 
  17  -1   3       48.01       44.18     14.89 o 
  19  -1   3       85.57      137.09     29.63 o 
  21  -1   3        1.93        1.97     10.27 o 
  23  -1   3        4.34        5.53     14.22 o 
 -26   0   3        3.80       18.56     21.33 o 
 -24   0   3       95.67      129.19     32.40 o 
 -22   0   3       50.97        0.74     11.53 o 
 -20   0   3       64.96       52.53     48.19 o 
 -18   0   3     1019.91     1085.55    121.23 o 
 -16   0   3       12.13       10.27     15.80 o 
 -14   0   3      919.71      777.43     73.31 o 
 -12   0   3     1141.57     1125.15     38.86 o 
 -10   0   3     1718.71     1746.06     58.33 o 
  -8   0   3     5110.28     4813.30    123.78 o 
  -6   0   3     4068.99     3204.66     76.46 o 
  -4   0   3      246.44      188.43      4.68 o 
  -2   0   3       86.54       89.98      3.05 o 
   0   0   3     2972.76     2812.67     56.57 o 
   2   0   3      196.90      213.81      6.72 o 
   4   0   3     9357.97     9392.86    250.95 o 
   6   0   3       51.70       48.05      4.13 o 
   8   0   3      521.08      540.32     16.70 o 
  10   0   3      253.90      244.12     10.68 o 
  12   0   3     4123.77     4121.79    133.34 o 
  14   0   3     1278.25     1147.16     97.70 o 
  16   0   3      329.14      375.19     49.02 o 
  18   0   3       40.55       62.81     22.91 o 
  20   0   3        5.37       11.45     13.03 o 
  22   0   3       24.42       15.01     12.24 o 
 -25   1   3       38.13       63.40     12.93 o 
 -23   1   3        3.82        0.42      8.21 o 
 -21   1   3       21.82       10.56     16.08 o 
 -19   1   3       96.44       88.10     39.11 o 
 -17   1   3       42.26       14.22     45.43 o 
 -15   1   3       73.85       78.57     14.89 o 
 -13   1   3      828.66      871.70     52.61 o 
 -11   1   3      183.52      185.59     16.33 o 
  -9   1   3     3116.15     3098.76    159.41 o 
  -7   1   3      864.43      869.13     39.73 o 
  -5   1   3     6458.60     6208.27    215.19 o 
  -3   1   3      594.62      541.06     11.22 o 
  -1   1   3    22669.93    23558.06    777.98 o 
   1   1   3     3281.53     2989.00     52.34 o 
   3   1   3    13067.13    12848.26    388.92 o 
   5   1   3     2308.00     2174.86     57.83 o 
   7   1   3     3611.63     3453.09    108.03 o 
   9   1   3      793.78      770.36     35.67 o 
  11   1   3      748.64      747.78     28.37 o 
  13   1   3      866.79      873.86     47.63 o 
  15   1   3       85.48       89.04     20.13 o 
  17   1   3       47.57       49.65     12.21 o 
  19   1   3       85.92      106.27     25.28 o 
  21   1   3        1.86        3.55     12.64 o 
 -24   2   3       67.07       70.96     65.18 o 
 -22   2   3       26.63        0.00     14.78 o 
 -20   2   3      165.76      173.08     81.40 o 
 -18   2   3      255.95      251.89     35.02 o 
 -16   2   3       94.00       88.63     21.82 o 
 -14   2   3      330.99      344.68     38.99 o 
 -12   2   3      966.89     1041.48     64.83 o 
 -10   2   3      824.17      835.43     50.65 o 
  -8   2   3     2209.40     2191.87    111.50 o 
  -6   2   3     1022.31     1136.53     34.04 o 
  -4   2   3     7942.42     7768.05    244.55 o 
  -2   2   3     6098.57     5980.45    166.09 o 
   0   2   3     6827.77     6635.97    159.11 o 
   2   2   3     1825.79     1744.02     43.92 o 
   4   2   3     2111.57     1872.81     58.75 o 
   6   2   3     3664.82     3539.41    108.21 o 
   8   2   3      104.42       97.96      6.99 o 
  10   2   3       29.10       36.71      9.62 o 
  12   2   3      461.88      453.99     30.77 o 
  14   2   3      312.05      305.99     26.99 o 
  16   2   3      262.38      255.18     23.69 o 
  18   2   3       16.82       12.47     15.07 o 
  20   2   3        9.49        3.43      6.84 o 
  22   2   3        3.75        0.00      5.13 o 
 -23   3   3       16.98        7.77      9.20 o 
 -21   3   3       54.34        0.85     12.29 o 
 -19   3   3      132.92      119.85     80.41 o 
 -17   3   3      192.11      227.07     40.59 o 
 -15   3   3      153.57      170.50     37.94 o 
 -13   3   3      435.62      535.18     48.82 o 
 -11   3   3     1821.56     1976.74    124.92 o 
  -9   3   3     1150.54     1166.54     73.09 o 
  -7   3   3     5928.56     6205.92    263.69 o 
  -5   3   3    13327.84    13659.61    494.74 o 
  -3   3   3     3103.03     3064.94     85.92 o 
  -1   3   3     1362.05     1316.60     31.80 o 
   1   3   3      258.82      242.68      7.88 o 
   3   3   3      174.73      171.97      6.51 o 
   5   3   3      156.31      130.89      8.57 o 
   7   3   3      151.94      131.08     13.82 o 
   9   3   3       78.91       95.29     14.56 o 
  11   3   3      464.48      484.34     40.23 o 
  13   3   3      343.83      348.06     31.49 o 
  15   3   3      311.38      307.25     38.65 o 
  17   3   3       29.08        0.00     10.05 o 
  19   3   3       36.04       13.98     17.78 o 
  21   3   3        4.94        4.33      6.91 o 
 -22   4   3       15.46        7.71      8.43 o 
 -20   4   3       33.25       22.73     23.90 o 
 -18   4   3       45.02       34.61     34.17 o 
 -16   4   3       65.30       57.56     25.07 o 
 -14   4   3        3.39        0.66     11.44 o 
 -12   4   3      469.48      526.37     57.95 o 
 -10   4   3      540.58      542.34     66.02 o 
  -8   4   3      325.96      330.33     22.95 o 
  -6   4   3      295.12      263.64     16.65 o 
  -4   4   3      964.10      982.87     32.10 o 
  -2   4   3      502.67      549.24     18.73 o 
   0   4   3      781.95      728.48     25.24 o 
   2   4   3      842.65      737.45     25.36 o 
   4   4   3      343.28      315.96     14.91 o 
   6   4   3      306.94      326.61     24.63 o 
   8   4   3      123.60      113.68     15.93 o 
  10   4   3      156.48      142.20     21.08 o 
  12   4   3      343.36      350.40     31.10 o 
  14   4   3      107.68      128.44     18.41 o 
  16   4   3       70.64       92.89     18.66 o 
  18   4   3        9.41        0.00      7.68 o 
  20   4   3        4.76        1.17      6.64 o 
 -21   5   3        0.09        1.14      5.33 o 
 -19   5   3       24.03        9.06      9.39 o 
 -17   5   3        8.00        3.66      9.30 o 
 -15   5   3       28.66       34.34     19.45 o 
 -13   5   3       20.82       31.76     15.86 o 
 -11   5   3       16.58       32.00     15.66 o 
  -9   5   3      466.85      442.24     47.93 o 
  -7   5   3      177.90      187.31     39.52 o 
  -5   5   3      395.27      380.81     71.58 o 
  -3   5   3      174.98      167.16     31.22 o 
  -1   5   3      358.15      358.48     27.23 o 
   1   5   3      507.40      451.99     27.23 o 
   3   5   3       61.63       60.60     12.93 o 
   5   5   3       64.11       71.27     15.06 o 
   7   5   3       71.14       80.64     16.03 o 
   9   5   3      339.43      384.20     40.42 o 
  11   5   3      509.50      591.91     47.03 o 
  13   5   3       34.03       29.19     27.85 o 
  15   5   3       62.80       98.35     18.54 o 
  17   5   3        7.26        7.46     12.05 o 
 -18   6   3       42.36       50.87     20.54 o 
 -16   6   3        5.67        4.85      7.06 o 
 -14   6   3       36.30       41.50     12.47 o 
 -12   6   3       18.91       28.86     15.61 o 
 -10   6   3        1.77        0.00     21.33 o 
  -8   6   3       40.42       57.67     42.66 o 
  -6   6   3       87.83      101.14     31.21 o 
  -4   6   3       30.45       33.97     19.75 o 
  -2   6   3      528.88      453.73     58.15 o 
   4   6   3      798.57      760.84     54.16 o 
   6   6   3      390.31      388.90     49.71 o 
   8   6   3       21.80       30.60     12.42 o 
  10   6   3      120.23      147.65     20.22 o 
  12   6   3       85.45       85.49     56.69 o 
  14   6   3       61.53       80.44     13.81 o 
 -13   7   3        3.03        1.97      9.48 o 
 -11   7   3       48.04        0.00     21.33 o 
  -9   7   3       32.84        0.00     15.01 o 
  -7   7   3       31.45        0.00     16.20 o 
  -5   7   3       21.21        1.58     13.43 o 
   7   7   3        0.35        7.04      6.50 o 
   9   7   3       21.56       21.63      7.20 o 
  11   7   3       33.01       35.49      8.01 o 
  -4  -8   4       33.80       43.06     16.20 o 
  -2  -8   4       66.13       99.16     30.82 o 
   0  -8   4       32.99        0.79     11.06 o 
 -13  -7   4        3.18        2.15      5.88 o 
 -11  -7   4       21.75       12.32     12.05 o 
  -9  -7   4       33.88       10.80     10.55 o 
  -7  -7   4       13.43        0.00      7.40 o 
  -5  -7   4       51.87       23.91     24.69 o 
  -3  -7   4      208.51      199.46     22.93 o 
  -1  -7   4      154.54      169.52     25.15 o 
   1  -7   4       22.34       14.27     12.85 o 
   3  -7   4        7.43        2.51      7.59 o 
   5  -7   4       91.85      175.02     54.13 o 
   7  -7   4       75.45       23.60     17.19 o 
   9  -7   4        4.65        4.40      8.32 o 
 -18  -6   4       23.79        0.39     27.65 o 
 -16  -6   4       81.59       55.88     56.30 o 
 -14  -6   4       37.42       11.52     11.65 o 
 -12  -6   4       32.63       22.90     24.49 o 
 -10  -6   4       99.69       52.80     47.61 o 
  -8  -6   4      320.62      320.58     34.63 o 
  -6  -6   4       60.15       87.56     18.66 o 
  -4  -6   4       33.17       24.10     11.05 o 
  -2  -6   4       17.58       34.48     10.83 o 
   0  -6   4      325.20      325.35     33.13 o 
   2  -6   4      264.06      294.38     38.45 o 
   4  -6   4      628.77      633.26     44.13 o 
   6  -6   4        1.17        0.63     10.59 o 
   8  -6   4      124.45      141.67     26.82 o 
  10  -6   4      256.14      319.78     75.10 o 
  12  -6   4        7.00        0.00     18.96 o 
  14  -6   4       25.74        1.97     26.47 o 
 -21  -5   4       28.28        0.00     15.01 o 
 -19  -5   4       11.04        0.00     11.06 o 
 -17  -5   4        5.64        0.00     13.82 o 
 -15  -5   4       48.96       19.15     25.68 o 
 -13  -5   4       63.11       54.35     15.78 o 
 -11  -5   4      219.64      207.79     36.16 o 
  -9  -5   4      472.44      476.61     60.37 o 
  -7  -5   4      651.89      590.45     64.11 o 
  -5  -5   4      144.50      154.27     24.18 o 
  -3  -5   4       63.41       79.05     16.30 o 
  -1  -5   4      264.49      257.33     56.53 o 
   1  -5   4      434.17      362.69     30.63 o 
   3  -5   4      127.13      106.19     18.41 o 
   5  -5   4      427.00      396.61     36.45 o 
   7  -5   4      762.00      685.62    108.86 o 
   9  -5   4      632.18      758.55    101.69 o 
  11  -5   4      226.29      259.27     54.94 o 
  13  -5   4       40.10       41.87     21.33 o 
  15  -5   4        8.09        3.55     14.61 o 
  17  -5   4       11.00        9.48     15.40 o 
 -22  -4   4       11.61        0.00      7.77 o 
 -20  -4   4      218.05      240.61     26.39 o 
 -18  -4   4        2.44        0.56      7.01 o 
 -16  -4   4      198.59      213.85     45.45 o 
 -14  -4   4      372.85      305.31     24.42 o 
 -12  -4   4       69.04       82.99     17.18 o 
 -10  -4   4      957.38     1006.56    106.76 o 
  -8  -4   4      342.12      344.99     37.42 o 
  -6  -4   4      172.74      188.27     12.65 o 
  -4  -4   4       78.54       85.78     10.63 o 
  -2  -4   4      327.59      301.73     16.44 o 
   0  -4   4     2405.33     2428.62     80.63 o 
   2  -4   4      332.74      330.58     14.51 o 
   4  -4   4       52.38       71.73     11.57 o 
   6  -4   4      105.44      121.36     18.88 o 
   8  -4   4        7.51       12.88     13.80 o 
  10  -4   4       47.68       44.78     18.03 o 
  12  -4   4        8.51       17.21     14.61 o 
  14  -4   4        7.22       14.95     11.13 o 
  16  -4   4        7.53       14.74     12.57 o 
  18  -4   4       18.66       10.78     15.21 o 
 -25  -3   4       14.99        0.00      5.92 o 
 -23  -3   4       91.28      118.13     22.12 o 
 -21  -3   4      319.01      318.61     80.25 o 
 -19  -3   4       38.69       44.83     13.96 o 
 -17  -3   4      522.45      632.37     49.20 o 
 -15  -3   4       99.13      132.00     30.03 o 
 -13  -3   4       66.22       59.61      9.71 o 
 -11  -3   4      407.01      382.52     15.53 o 
  -9  -3   4      328.49      320.74     12.88 o 
  -7  -3   4     1917.99     2100.81     51.34 o 
  -5  -3   4      345.27      331.67     10.73 o 
  -3  -3   4       23.67       22.62      3.11 o 
  -1  -3   4      231.53      236.04      9.09 o 
   1  -3   4     2454.44     2474.69     72.03 o 
   3  -3   4     2018.65     2142.84     56.56 o 
   5  -3   4      252.13      278.04     11.49 o 
   7  -3   4      888.72      921.08     28.21 o 
   9  -3   4      141.13      116.79     13.67 o 
  11  -3   4      232.79      259.88     33.24 o 
  13  -3   4      317.49      401.94     41.39 o 
  15  -3   4       50.80       26.75     25.48 o 
  17  -3   4       29.38       22.29     25.48 o 
  19  -3   4       13.36        2.11     10.58 o 
  21  -3   4        2.70       13.40      5.77 o 
 -26  -2   4       25.70        0.00      7.90 o 
 -24  -2   4        0.37        1.58     12.24 o 
 -20  -2   4      150.65      175.05     38.33 o 
 -18  -2   4       94.98      123.43     23.77 o 
 -16  -2   4       18.85       15.07      8.11 o 
 -14  -2   4      821.87      911.11     34.90 o 
 -12  -2   4      143.09      130.48      6.64 o 
 -10  -2   4     2113.03     2137.70     56.01 o 
  -8  -2   4     4582.04     4427.76    103.09 o 
  -6  -2   4     1362.52     1390.01     32.70 o 
  -4  -2   4     1430.28     1349.78     26.31 o 
  -2  -2   4     5374.88     5096.00    143.03 o 
   0  -2   4     6954.62     6703.66    204.87 o 
   2  -2   4     4158.75     4234.86    119.44 o 
   4  -2   4      502.06      507.11     16.03 o 
   6  -2   4      531.94      628.04     23.08 o 
   8  -2   4      207.23      204.20      8.27 o 
  10  -2   4       70.26       89.35      7.49 o 
  12  -2   4      120.49      130.72     22.10 o 
  14  -2   4       22.69       13.01     14.71 o 
  16  -2   4      109.96      142.45     24.85 o 
  18  -2   4        0.83        8.20     10.71 o 
  20  -2   4       35.53       21.56     16.20 o 
  22  -2   4        8.08        9.08      9.87 o 
 -21  -1   4      119.31      162.78     36.35 o 
 -19  -1   4      237.39      278.39     51.77 o 
 -17  -1   4      548.65      611.85     59.89 o 
 -15  -1   4      131.11      138.08     12.37 o 
 -13  -1   4     2468.84     2543.55    107.62 o 
 -11  -1   4      199.10      216.40      8.21 o 
  -9  -1   4     1977.27     2033.41     57.17 o 
  -7  -1   4      292.49      311.20      9.58 o 
  -5  -1   4      267.65      291.86     11.90 o 
  -3  -1   4     7241.14     6872.69    206.05 o 
  -1  -1   4      100.64      102.31      5.56 o 
   1  -1   4     2960.75     2676.42     77.17 o 
   3  -1   4      192.80      200.75      6.68 o 
   5  -1   4      685.58      719.02     16.02 o 
   7  -1   4     1153.48     1163.67     50.51 o 
   9  -1   4     1087.55     1193.28     40.47 o 
  11  -1   4      844.46      911.56     32.54 o 
  13  -1   4       55.70       31.02     38.32 o 
  15  -1   4       97.57      115.64     20.25 o 
  17  -1   4       52.96       61.44     22.91 o 
  19  -1   4       34.10        1.58     16.20 o 
  21  -1   4        6.61        0.00      8.29 o 
 -26   0   4       41.65       94.01     23.70 o 
 -24   0   4        4.97        0.25      8.89 o 
 -22   0   4       26.21        0.79      9.73 o 
 -20   0   4       52.02       45.00     42.86 o 
 -18   0   4      580.77      622.38     82.30 o 
 -16   0   4     1148.02     1345.49    129.24 o 
 -14   0   4       12.82        8.29     12.24 o 
 -12   0   4      122.17      148.86      7.07 o 
 -10   0   4      977.59     1031.95     27.17 o 
  -8   0   4      468.53      450.85     13.58 o 
  -6   0   4    17942.15    18175.57    667.24 o 
  -4   0   4     6131.61     5111.60    126.95 o 
  -2   0   4      104.31       87.37      3.73 o 
   0   0   4       84.64       85.82      3.58 o 
   2   0   4     4134.93     4526.07    107.87 o 
   4   0   4    36409.07    43573.60   1906.49 o 
   6   0   4     5418.67     5514.36    207.29 o 
   8   0   4     5132.73     4754.05    177.15 o 
  10   0   4       15.00       17.67      4.03 o 
  12   0   4      368.03      367.26     15.60 o 
  14   0   4      200.61      222.09     18.92 o 
  16   0   4       29.76       26.07     16.19 o 
  18   0   4        7.41        7.90     12.24 o 
  20   0   4       17.36       18.96     20.93 o 
  22   0   4        5.22        1.58      6.32 o 
 -25   1   4       56.31       85.92     18.29 o 
 -21   1   4      120.21      133.94     47.81 o 
 -19   1   4      236.26      296.83     62.05 o 
 -17   1   4      541.98      577.22    115.13 o 
 -15   1   4      134.65      127.60     18.48 o 
 -13   1   4     2482.46     2215.57    163.51 o 
 -11   1   4      197.82      234.71     18.11 o 
  -9   1   4     1997.54     2130.15     99.85 o 
  -7   1   4      289.06      310.87     21.83 o 
  -5   1   4      266.29      281.84      5.70 o 
  -3   1   4     7241.67     6808.65    158.45 o 
  -1   1   4       87.51       88.81      3.45 o 
   1   1   4     2968.04     2649.74     50.49 o 
   3   1   4      191.95      196.15      6.44 o 
   5   1   4      678.74      674.82     20.69 o 
   7   1   4     1153.42     1027.54     37.01 o 
   9   1   4     1084.88     1083.45     50.81 o 
  11   1   4      844.58      820.60     37.12 o 
  13   1   4       56.24       57.93     10.26 o 
  15   1   4       96.59      106.08     15.65 o 
  17   1   4       53.17       64.87     13.53 o 
  19   1   4       34.05       32.39     12.64 o 
  21   1   4        6.51        2.76      6.32 o 
 -26   2   4       25.49       26.48     19.75 o 
 -24   2   4        0.38        0.00      8.18 o 
 -22   2   4       53.37        0.79     16.99 o 
 -20   2   4      150.75      178.21     52.95 o 
 -18   2   4       94.92      120.26     26.95 o 
 -16   2   4       17.62       14.86     12.64 o 
 -14   2   4      829.30      924.28     65.20 o 
 -12   2   4      141.81      129.52     19.37 o 
 -10   2   4     2099.05     2168.14    117.43 o 
  -8   2   4     4589.73     4749.89    258.31 o 
  -6   2   4     1375.93     1421.45     43.87 o 
  -4   2   4     1423.30     1377.79     30.83 o 
  -2   2   4     5387.27     5093.48    130.01 o 
   0   2   4     6990.65     6727.57    174.88 o 
   2   2   4     4160.33     4130.60     94.23 o 
   4   2   4      507.10      493.04     18.88 o 
   6   2   4      530.34      567.39     26.76 o 
   8   2   4      206.86      181.50     10.12 o 
  10   2   4       71.02       82.64      7.08 o 
  12   2   4      121.12      128.63     19.57 o 
  14   2   4       21.88       16.25      9.15 o 
  16   2   4      110.30      131.15     19.83 o 
  18   2   4        0.86        1.37      8.84 o 
  20   2   4       35.69       11.40     13.63 o 
 -25   3   4       15.03        7.87      6.24 o 
 -23   3   4       90.85      119.73     23.12 o 
 -21   3   4      320.87      342.38     37.50 o 
 -19   3   4       38.76       19.80     23.11 o 
 -17   3   4      517.39      589.73     60.90 o 
 -15   3   4       99.97      133.00     34.16 o 
 -13   3   4       64.37       56.88     21.87 o 
 -11   3   4      405.09      414.48     37.16 o 
  -9   3   4      329.41      325.58     29.58 o 
  -7   3   4     1930.77     2098.29     79.55 o 
  -5   3   4      357.54      334.27     12.96 o 
  -3   3   4       19.45       26.68      5.89 o 
  -1   3   4      226.88      215.88     10.36 o 
   1   3   4     2452.51     2393.91     69.46 o 
   3   3   4     2014.68     2055.59     63.33 o 
   5   3   4      251.55      245.79     12.61 o 
   7   3   4      881.77      850.67     43.99 o 
   9   3   4      140.18      109.74     19.71 o 
  11   3   4      234.73      221.67     22.15 o 
  13   3   4      316.61      327.16     31.23 o 
  15   3   4       49.57       38.96     11.62 o 
  17   3   4       30.23        1.00      9.48 o 
  19   3   4       13.69       10.72     13.63 o 
  21   3   4        2.79        0.00      4.60 o 
 -22   4   4       12.07       12.24      9.50 o 
 -20   4   4      218.53      263.82     34.32 o 
 -18   4   4        2.42        1.28     11.47 o 
 -16   4   4      200.08      213.15     34.62 o 
 -14   4   4      376.62      370.75     43.57 o 
 -12   4   4       69.81       88.66     22.49 o 
 -10   4   4      947.90      906.12     77.39 o 
  -8   4   4      341.86      335.25     32.43 o 
  -6   4   4      174.87      181.65     12.26 o 
  -4   4   4       76.81       74.45      7.70 o 
  -2   4   4      327.37      310.07     12.39 o 
   0   4   4     2399.76     2350.15     74.92 o 
   2   4   4      330.98      302.26     16.20 o 
   4   4   4       50.90       52.49      7.52 o 
   6   4   4      105.07      113.78     16.33 o 
   8   4   4        7.37       16.68     12.23 o 
  10   4   4       48.22       37.40     13.70 o 
  12   4   4        8.31       18.49     10.08 o 
  14   4   4        7.62        0.00      7.50 o 
  16   4   4        7.82        0.00      8.77 o 
  18   4   4       18.64       13.60     13.63 o 
 -21   5   4       28.92       30.75      8.92 o 
 -19   5   4       11.21        2.79      8.07 o 
 -17   5   4        6.11        6.18     15.56 o 
 -15   5   4       48.94       60.23     16.61 o 
 -13   5   4       62.86       59.25     19.16 o 
 -11   5   4      224.38      242.73     35.12 o 
  -9   5   4      473.93      461.18     96.11 o 
  -7   5   4      653.60      613.41    100.12 o 
  -5   5   4      144.66      165.17     49.00 o 
  -3   5   4       63.02       78.36     13.07 o 
  -1   5   4      264.04      225.34     21.03 o 
   1   5   4      431.39      433.80     23.15 o 
   3   5   4      125.31      120.95     15.23 o 
   5   5   4      425.07      432.17     33.13 o 
   7   5   4      758.80      810.36     58.18 o 
   9   5   4      630.93      693.28     47.25 o 
  11   5   4      226.48      277.19     29.11 o 
  13   5   4       40.07       16.02     19.36 o 
  15   5   4        7.92        4.57      8.21 o 
  17   5   4       11.17       24.71     31.40 o 
 -18   6   4       24.12       20.13      7.72 o 
 -16   6   4       83.25      109.48     17.82 o 
 -14   6   4       36.95       35.11     11.85 o 
 -12   6   4       32.11       44.24     23.30 o 
 -10   6   4      100.09       84.94     29.63 o 
  -8   6   4      318.92      305.59     54.95 o 
  -6   6   4       58.42       80.98     29.63 o 
  -4   6   4       34.25       28.84     30.02 o 
  -2   6   4       17.77       24.09     18.17 o 
   2   6   4      264.05      249.02     48.62 o 
   4   6   4      630.36      620.78     59.96 o 
   6   6   4        1.09        0.83      6.28 o 
   8   6   4      125.34      147.87     24.19 o 
  10   6   4      256.45      331.53     35.46 o 
  12   6   4        7.01        3.07      7.82 o 
  14   6   4       25.90       30.53      9.48 o 
 -13   7   4        2.84        0.00     16.19 o 
 -11   7   4       22.60       24.88     25.67 o 
  -9   7   4       33.76       40.29     25.28 o 
  -7   7   4       13.00        0.00     10.66 o 
  -5   7   4       51.59        0.40     25.68 o 
   7   7   4       74.81       66.97      9.50 o 
   9   7   4        4.35        0.95      5.26 o 
 -13  -7   5        5.73        2.86      7.08 o 
 -11  -7   5       25.66       22.83      9.65 o 
  -9  -7   5        4.84        2.11      9.80 o 
  -7  -7   5        7.49        0.46      8.61 o 
  -5  -7   5       27.42       14.15     14.61 o 
  -3  -7   5       29.35        3.54      7.87 o 
  -1  -7   5        0.18        1.11      8.44 o 
   1  -7   5       60.92       49.97     44.05 o 
   3  -7   5       52.38       23.56     30.22 o 
   5  -7   5       27.46       45.42     16.19 o 
   7  -7   5       16.38        4.46     10.11 o 
   9  -7   5        3.18        9.48     10.27 o 
 -18  -6   5        5.42        0.00     11.45 o 
 -16  -6   5        8.05        0.00      6.30 o 
 -14  -6   5      135.71      200.33     40.70 o 
 -12  -6   5      216.93      208.66     28.24 o 
 -10  -6   5       81.09       65.97     57.68 o 
  -8  -6   5      316.71      372.53     38.42 o 
  -6  -6   5       10.00       12.92     14.25 o 
  -4  -6   5      169.20      223.31     27.60 o 
  -2  -6   5       18.37       11.57      8.44 o 
   0  -6   5       95.29       94.95     23.21 o 
   2  -6   5      176.43      209.67     33.48 o 
   4  -6   5      138.08      154.23     25.52 o 
   6  -6   5      143.93      134.07     20.70 o 
   8  -6   5      186.73      207.63     29.76 o 
  10  -6   5      170.95      175.85     37.54 o 
  12  -6   5       27.60        5.92     30.41 o 
 -21  -5   5       33.43        0.40     27.26 o 
 -19  -5   5       33.04        0.00     16.20 o 
 -17  -5   5       62.79       39.79     38.12 o 
 -15  -5   5       25.90       15.76     20.74 o 
 -13  -5   5      131.81      131.80     21.81 o 
 -11  -5   5       10.83        6.88      9.77 o 
  -9  -5   5       86.32      116.71     26.77 o 
  -7  -5   5       32.16       39.10     20.93 o 
  -5  -5   5       80.29       77.49     14.51 o 
  -3  -5   5      214.17      222.11     39.13 o 
  -1  -5   5      422.74      379.26     48.64 o 
   1  -5   5      128.09      139.10     21.34 o 
   3  -5   5      496.54      537.54     45.96 o 
   5  -5   5      278.78      313.11     35.34 o 
   7  -5   5      112.91       98.84     24.47 o 
   9  -5   5       16.57        0.00     18.56 o 
  11  -5   5       13.33       26.86     20.14 o 
  13  -5   5       68.54       98.37     30.81 o 
  15  -5   5       62.46        5.14     26.86 o 
 -22  -4   5       22.21        0.04      5.79 o 
 -20  -4   5       34.56        0.00      9.04 o 
 -18  -4   5      290.44      355.60     42.89 o 
 -16  -4   5       93.32      131.56     35.16 o 
 -14  -4   5      242.06      244.06     42.69 o 
 -12  -4   5       92.74       85.40     18.37 o 
 -10  -4   5       43.79       30.42     16.20 o 
  -8  -4   5      641.77      677.63     37.39 o 
  -6  -4   5      375.90      370.67     26.25 o 
  -4  -4   5      125.92      124.57     14.52 o 
  -2  -4   5      687.12      782.54     44.42 o 
   0  -4   5     1457.89     1575.97     70.34 o 
   2  -4   5      388.22      428.20     23.85 o 
   4  -4   5      128.88      143.25     14.46 o 
   6  -4   5      123.13      155.98     28.23 o 
   8  -4   5      341.37      347.41     40.85 o 
  10  -4   5       66.24       79.59     26.14 o 
  12  -4   5       93.74       91.80     27.48 o 
  14  -4   5       69.60       90.17     20.90 o 
  16  -4   5       38.36       47.09     14.05 o 
  18  -4   5        9.18        1.58     19.35 o 
 -25  -3   5        7.52        5.53     10.27 o 
 -21  -3   5       32.29        0.49      7.06 o 
 -19  -3   5       70.64       84.73     17.54 o 
 -17  -3   5        8.27        6.60     14.99 o 
 -15  -3   5      110.08      107.51     17.46 o 
 -13  -3   5       64.16       63.61      7.29 o 
 -11  -3   5      161.73      177.23      9.37 o 
  -9  -3   5      577.76      578.57     21.55 o 
  -7  -3   5     2656.26     2829.68     97.65 o 
  -5  -3   5     1649.37     1602.75     52.00 o 
  -3  -3   5     3006.72     3002.52    116.89 o 
  -1  -3   5     9635.57    10803.32    394.92 o 
   1  -3   5     3525.57     3620.23    136.65 o 
   3  -3   5      116.91      117.71      8.03 o 
   5  -3   5      748.91      865.45     31.99 o 
   7  -3   5      577.41      618.29     25.50 o 
   9  -3   5      157.25      187.03     25.59 o 
  11  -3   5       44.50       68.09     23.61 o 
  13  -3   5        4.56        2.21     10.68 o 
  15  -3   5       12.35       22.87     21.53 o 
  17  -3   5       36.17       17.50     17.97 o 
  19  -3   5       27.94       38.71     14.24 o 
 -26  -2   5       11.60        0.00      8.29 o 
 -24  -2   5       37.50        0.40      7.11 o 
 -20  -2   5      188.80      240.67     43.07 o 
 -18  -2   5       81.82       80.17     12.99 o 
 -16  -2   5       22.97       23.80      9.00 o 
 -14  -2   5      412.31      406.11     19.57 o 
 -12  -2   5      130.93      113.40      7.57 o 
 -10  -2   5        2.71        3.28      2.79 o 
  -8  -2   5     2483.54     2512.96     71.66 o 
  -6  -2   5     5973.67     5819.66    147.67 o 
  -4  -2   5      229.44      245.27      6.50 o 
  -2  -2   5     3732.61     3810.98    120.79 o 
   0  -2   5     4065.68     4331.00    136.08 o 
   2  -2   5      506.76      562.48     18.30 o 
   4  -2   5     1208.40     1233.93     33.43 o 
   6  -2   5      634.55      691.56     21.58 o 
   8  -2   5      345.46      352.88     12.65 o 
  10  -2   5      153.01      157.89     11.43 o 
  12  -2   5       86.47       82.58     57.48 o 
  14  -2   5      106.29       89.95     64.40 o 
  16  -2   5       41.36       23.23     21.92 o 
  18  -2   5       78.99       37.32     32.39 o 
  20  -2   5        9.97       14.55      9.65 o 
 -21  -1   5      182.27      207.03     31.52 o 
 -19  -1   5        5.05        2.15     10.60 o 
 -17  -1   5       57.82       52.93     33.18 o 
 -15  -1   5       17.41       19.53      6.46 o 
 -13  -1   5      305.44      318.00     18.57 o 
 -11  -1   5      623.00      587.01     26.35 o 
  -9  -1   5     1210.13     1115.32     45.28 o 
  -7  -1   5     1138.54     1174.46     28.47 o 
  -5  -1   5     1874.41     1826.76     41.71 o 
  -3  -1   5      370.77      339.24      9.88 o 
  -1  -1   5     5022.98     4670.74    194.54 o 
   1  -1   5     2461.31     2281.75     73.93 o 
   3  -1   5     7682.37     7857.41    293.66 o 
   5  -1   5     3594.11     3693.10    117.40 o 
   7  -1   5     5632.52     5867.20    250.54 o 
   9  -1   5      865.95      996.16     43.50 o 
  11  -1   5      934.17      943.99     58.36 o 
  13  -1   5       47.53       15.83     17.23 o 
  15  -1   5       80.30       90.19     17.70 o 
  17  -1   5      203.63      218.82     44.26 o 
  19  -1   5        1.53        5.53     10.66 o 
  21  -1   5        5.41        6.71      8.69 o 
 -26   0   5       46.14       53.90     21.92 o 
 -24   0   5        7.61        0.44      8.07 o 
 -22   0   5      110.46      107.31     77.83 o 
 -20   0   5      419.92      465.84     73.16 o 
 -18   0   5     1087.60     1174.95    128.79 o 
 -16   0   5      688.59      807.52     88.67 o 
 -14   0   5     2815.70     2833.98    238.13 o 
 -12   0   5      448.45      461.81     16.36 o 
 -10   0   5      316.76      326.13     11.41 o 
  -8   0   5      611.90      569.44     13.02 o 
  -6   0   5      244.38      239.81      6.78 o 
  -4   0   5     8251.44     8329.02    293.70 o 
  -2   0   5     1646.09     1555.04     45.32 o 
   0   0   5       96.30       94.11      4.01 o 
   2   0   5     5464.17     5165.86    162.89 o 
   4   0   5      496.37      493.76     16.58 o 
   6   0   5      490.22      542.38     21.22 o 
   8   0   5     1200.35     1259.14     48.12 o 
  10   0   5        2.41        3.78      3.26 o 
  12   0   5       16.60       43.26     13.06 o 
  14   0   5      158.82      156.06     18.53 o 
  16   0   5      468.18      512.58     75.94 o 
  18   0   5      284.76      290.15     54.16 o 
  20   0   5       27.48       15.40     11.06 o 
 -25   1   5        5.49        5.53     12.49 o 
 -23   1   5        9.21        0.28      9.67 o 
 -21   1   5      181.82      212.60     80.22 o 
 -19   1   5        5.27       10.27     18.17 o 
 -17   1   5       57.64       58.07     29.63 o 
 -15   1   5       18.56       24.16     11.06 o 
 -13   1   5      302.42      267.51     19.89 o 
 -11   1   5      622.02      621.56     31.47 o 
  -9   1   5     1216.14     1113.35     48.44 o 
  -7   1   5     1135.95     1151.00     33.71 o 
  -5   1   5     1872.99     1855.85     43.72 o 
  -3   1   5      371.71      342.64      7.97 o 
  -1   1   5     5024.85     4862.74    101.15 o 
   1   1   5     2458.40     2283.86     69.88 o 
   3   1   5     7659.40     7592.35    253.99 o 
   5   1   5     3598.56     3640.99    124.01 o 
   7   1   5     5636.99     5752.58    209.58 o 
   9   1   5      864.29      949.54     40.02 o 
  11   1   5      931.41      874.39     32.86 o 
  13   1   5       47.91       45.81      8.15 o 
  15   1   5       79.12       70.21     14.97 o 
  17   1   5      202.62      244.23     35.17 o 
 -26   2   5       11.46       14.80     10.66 o 
 -24   2   5       37.78        1.03      9.05 o 
 -22   2   5       70.24        0.00     16.20 o 
 -20   2   5      189.28      221.30     60.46 o 
 -18   2   5       82.80       28.92     36.15 o 
 -16   2   5       23.55       22.68     14.22 o 
 -14   2   5      408.12      405.58     37.25 o 
 -12   2   5      129.95      128.54     18.11 o 
 -10   2   5        2.82        5.82      6.69 o 
  -8   2   5     2484.40     2540.73     87.14 o 
  -6   2   5     5975.53     5910.13    166.47 o 
  -4   2   5      234.10      250.57      7.09 o 
  -2   2   5     3733.17     3741.62     90.61 o 
   0   2   5     4049.31     4173.31    116.31 o 
   2   2   5      512.18      522.29     17.35 o 
   4   2   5     1212.68     1122.56     44.02 o 
   6   2   5      631.06      631.69     31.90 o 
   8   2   5      346.62      324.98     15.09 o 
  10   2   5      151.20      132.29     11.49 o 
  12   2   5       86.72      101.13     17.62 o 
  14   2   5      105.12       97.99     14.51 o 
  16   2   5       41.73        0.37      9.48 o 
  18   2   5       78.46      100.87     16.82 o 
  20   2   5        9.91       22.91     15.01 o 
 -25   3   5        7.52        8.44      8.15 o 
 -23   3   5       61.29        0.00     26.07 o 
 -21   3   5       32.20        0.00     10.60 o 
 -19   3   5       71.22       42.35     40.49 o 
 -17   3   5        8.37        8.23     17.07 o 
 -15   3   5      109.75       95.61     32.00 o 
 -13   3   5       64.31       73.31     18.84 o 
 -11   3   5      162.41      184.89     28.77 o 
  -9   3   5      581.51      581.88     32.31 o 
  -7   3   5     2647.99     2680.70     93.03 o 
  -5   3   5     1653.32     1493.53     44.81 o 
  -3   3   5     3004.71     2970.92     72.93 o 
  -1   3   5     9638.94    10278.66    394.50 o 
   1   3   5     3529.18     3494.50    111.33 o 
   3   3   5      117.80      113.93      8.71 o 
   5   3   5      743.75      779.68     41.38 o 
   7   3   5      575.75      537.80     35.29 o 
   9   3   5      158.11      174.82     18.68 o 
  11   3   5       44.52       58.10     14.55 o 
  13   3   5        4.34        5.73      8.08 o 
  15   3   5       12.27        0.29      9.94 o 
  17   3   5       35.83        0.00      8.89 o 
  19   3   5       28.04        0.00      9.43 o 
 -22   4   5       21.95       25.27     26.86 o 
 -20   4   5       34.26       29.68     25.68 o 
 -18   4   5      288.81      340.34     43.71 o 
 -16   4   5       93.98      119.81     29.75 o 
 -14   4   5      242.11      268.90     44.43 o 
 -12   4   5       94.37      102.26     26.38 o 
 -10   4   5       44.98       44.12     19.19 o 
  -8   4   5      641.44      688.67     43.87 o 
  -6   4   5      376.59      383.71     26.98 o 
  -4   4   5      126.04      117.26     11.13 o 
  -2   4   5      692.45      713.99     26.55 o 
   0   4   5     1444.99     1516.75     50.46 o 
   2   4   5      385.45      422.29     24.31 o 
   4   4   5      130.57      133.31     11.40 o 
   6   4   5      124.20      140.62     17.40 o 
   8   4   5      339.17      341.61     31.28 o 
  10   4   5       66.49       72.03     16.98 o 
  12   4   5       93.80       86.30     20.64 o 
  14   4   5       69.33       69.38     29.37 o 
  16   4   5       38.32       13.59     11.58 o 
  18   4   5        9.00        7.98      8.29 o 
 -21   5   5       33.94       31.76     11.46 o 
 -19   5   5       32.30       21.64     16.39 o 
 -17   5   5       60.11       73.71     18.88 o 
 -15   5   5       25.49       35.86     14.80 o 
 -13   5   5      130.03       83.71     54.33 o 
 -11   5   5       11.51        6.55     12.98 o 
  -9   5   5       86.86      113.38     33.58 o 
  -7   5   5       32.11       54.51     23.30 o 
  -5   5   5       79.21       64.58     13.08 o 
  -3   5   5      212.16      211.77     18.00 o 
  -1   5   5      419.57      391.78     31.31 o 
   1   5   5      127.49      141.30     14.00 o 
   3   5   5      501.62      541.22     34.40 o 
   5   5   5      280.83      316.32     28.97 o 
   7   5   5      110.38      122.49     17.39 o 
   9   5   5       16.74       13.77      9.14 o 
  11   5   5       13.91       15.10     10.08 o 
  13   5   5       69.21       92.74     15.34 o 
  15   5   5       63.59      103.72     15.64 o 
 -18   6   5        5.32        9.09      5.93 o 
 -16   6   5        7.72        0.85      9.38 o 
 -14   6   5      134.70      166.35     44.25 o 
 -12   6   5      217.34      226.46     49.01 o 
 -10   6   5       83.41      106.67     31.60 o 
  -8   6   5      315.88      355.80     59.69 o 
  -6   6   5       10.29        7.11     26.46 o 
  -4   6   5      171.73      200.74     39.91 o 
  -2   6   5       17.91        5.13     22.51 o 
   0   6   5       95.26       75.85     20.54 o 
   2   6   5      175.30      170.71     28.45 o 
   4   6   5      138.73      150.59     22.47 o 
   6   6   5      142.93      138.30     19.50 o 
   8   6   5      186.14      209.38     23.75 o 
  10   6   5      170.71      220.00     23.45 o 
  12   6   5       27.40       42.46     11.17 o 
 -13   7   5        5.98        0.00     10.27 o 
 -11   7   5       25.38       34.36     18.17 o 
  -9   7   5        4.85        4.74     12.64 o 
  -7   7   5        7.81        1.18     16.59 o 
  -5   7   5       27.55        0.39     14.22 o 
   5   7   5       27.59        0.39      9.87 o 
   7   7   5       16.45        3.84      5.69 o 
   9   7   5        3.28        0.00      5.92 o 
 -13  -7   6       11.40        3.93      7.01 o 
 -11  -7   6        1.02        4.72     13.61 o 
  -9  -7   6       18.03        8.69     15.36 o 
  -7  -7   6        0.10        0.00      6.91 o 
  -5  -7   6        9.78        3.76     10.25 o 
  -3  -7   6       13.90        7.11     22.12 o 
  -1  -7   6       17.91       10.53     10.07 o 
   3  -7   6        0.76        0.00      5.79 o 
   5  -7   6       39.38       26.54     19.16 o 
   7  -7   6        0.53        0.00     14.61 o 
 -18  -6   6       13.36        0.00     19.35 o 
 -16  -6   6      171.71      259.57     29.19 o 
 -14  -6   6      142.96      116.86     89.50 o 
 -12  -6   6      169.96      167.06     27.93 o 
 -10  -6   6       48.77       20.50     28.84 o 
  -8  -6   6        4.80        2.20     10.71 o 
  -6  -6   6      231.11      226.02     33.40 o 
  -4  -6   6       85.79       74.27     44.25 o 
  -2  -6   6      115.39      131.88     21.17 o 
   0  -6   6      157.95      174.21     25.99 o 
   2  -6   6        1.21        7.27     10.23 o 
   4  -6   6       93.38       82.04     25.88 o 
   6  -6   6      180.92      123.28     43.31 o 
   8  -6   6      235.70      270.01     58.50 o 
  10  -6   6        4.20        3.55     13.43 o 
  12  -6   6       37.12        6.72     16.20 o 
 -21  -5   6       11.04        0.00     14.61 o 
 -19  -5   6        6.29        0.00     13.43 o 
 -17  -5   6       90.89       92.45     30.82 o 
 -15  -5   6        7.83       15.65     10.96 o 
 -13  -5   6       15.09        7.79     10.62 o 
 -11  -5   6       15.60       31.12     17.84 o 
  -9  -5   6      124.35      118.53     47.41 o 
  -7  -5   6      556.99      536.46     66.46 o 
  -5  -5   6      186.17      196.51     23.82 o 
  -3  -5   6      264.13      243.49     41.11 o 
  -1  -5   6      134.67      119.72     32.40 o 
   1  -5   6       53.41       64.39     23.70 o 
   3  -5   6       19.31       21.34     12.43 o 
   5  -5   6      164.01      173.46     26.40 o 
   7  -5   6      104.79       93.90     23.64 o 
   9  -5   6       20.88       27.65     19.35 o 
  11  -5   6      223.27      254.92     49.80 o 
  13  -5   6       98.63      114.97     33.19 o 
  15  -5   6       22.20        2.76     14.22 o 
 -22  -4   6      113.62      184.52     30.82 o 
 -20  -4   6      251.98      335.98     46.64 o 
 -18  -4   6       13.97       24.88     20.14 o 
 -16  -4   6      281.19      341.13     53.76 o 
 -14  -4   6      466.56      524.10     82.86 o 
 -12  -4   6       14.52       26.46     15.40 o 
 -10  -4   6      703.84      613.53     47.70 o 
  -8  -4   6      331.11      336.47     41.51 o 
  -6  -4   6       35.02       40.69     11.68 o 
  -4  -4   6      634.95      731.72     48.95 o 
  -2  -4   6      798.11      869.60    109.89 o 
   0  -4   6      225.42      211.73     20.25 o 
   2  -4   6      245.49      233.35     30.09 o 
   4  -4   6      588.71      573.71     51.58 o 
   6  -4   6      139.74      141.68     28.74 o 
   8  -4   6       24.78       32.65     18.79 o 
  10  -4   6       74.51       91.03     22.48 o 
  12  -4   6       31.27       20.45     21.92 o 
  14  -4   6       16.44       37.13     18.17 o 
  16  -4   6        0.33        1.58      9.87 o 
  18  -4   6        0.26        0.00      7.11 o 
 -25  -3   6       59.51        0.00     12.64 o 
 -23  -3   6       17.07        0.00      9.08 o 
 -19  -3   6      115.60      121.17     20.42 o 
 -17  -3   6      992.16     1038.20    103.19 o 
 -15  -3   6       84.64      100.60     13.19 o 
 -13  -3   6      373.22      306.91     40.33 o 
 -11  -3   6      506.21      505.47     22.39 o 
  -9  -3   6      204.83      198.50     13.95 o 
  -7  -3   6      342.67      372.95     17.51 o 
  -5  -3   6      287.71      318.44     17.15 o 
  -3  -3   6      976.68     1067.02     49.81 o 
  -1  -3   6      967.22     1033.20     39.66 o 
   1  -3   6      430.87      412.42     17.60 o 
   3  -3   6      136.90      164.48     10.73 o 
   5  -3   6     1240.33     1349.46     84.82 o 
   7  -3   6      761.51      861.14     43.09 o 
   9  -3   6      332.14      314.07     31.62 o 
  11  -3   6      102.08      128.43     24.81 o 
  13  -3   6       26.95       16.47     18.76 o 
  15  -3   6       18.33       16.52     22.12 o 
  17  -3   6       17.84       12.94     11.11 o 
  19  -3   6       32.14       41.08     16.59 o 
 -26  -2   6        0.20        0.00      8.69 o 
 -20  -2   6       70.96        0.79     13.04 o 
 -18  -2   6      124.36      129.35     16.99 o 
 -16  -2   6      221.03      216.32     19.98 o 
 -14  -2   6      419.47      465.01     24.32 o 
 -12  -2   6      654.21      617.23     21.65 o 
 -10  -2   6     2667.25     2616.51     77.39 o 
  -8  -2   6     1185.86     1214.85     31.87 o 
  -6  -2   6      357.20      366.51      9.24 o 
  -4  -2   6     5697.68     5916.13    198.53 o 
  -2  -2   6     1168.17     1105.50     55.69 o 
   0  -2   6      950.70      941.50     42.77 o 
   2  -2   6     2130.75     2317.38     78.38 o 
   4  -2   6       15.59       10.36      4.81 o 
   6  -2   6      603.77      650.40     21.80 o 
   8  -2   6       29.74       25.42      6.48 o 
  10  -2   6      142.20      155.16     15.49 o 
  12  -2   6       56.45       62.54     46.22 o 
  14  -2   6       57.27       38.52     29.03 o 
  16  -2   6       12.23       11.87      9.68 o 
  18  -2   6        7.62        0.15      8.91 o 
  20  -2   6        6.13       10.63      8.89 o 
 -27  -1   6        6.10        0.00     11.06 o 
 -23  -1   6       25.95        0.00     13.82 o 
 -21  -1   6       35.42       40.78     16.79 o 
 -19  -1   6       39.95       38.41     20.01 o 
 -17  -1   6      320.57      299.28     69.19 o 
 -15  -1   6      489.57      515.75     28.17 o 
 -13  -1   6      504.17      562.07     31.47 o 
 -11  -1   6     3141.56     2928.09    116.03 o 
  -9  -1   6     1041.12      946.92     28.35 o 
  -7  -1   6     2185.72     2132.75     57.34 o 
  -5  -1   6     2081.18     2137.52     76.99 o 
  -3  -1   6      525.16      486.63     18.46 o 
  -1  -1   6       85.46       84.53      6.08 o 
   1  -1   6      247.00      254.43     12.37 o 
   3  -1   6      264.97      266.86     13.56 o 
   5  -1   6      563.50      638.89     31.40 o 
   7  -1   6      442.17      476.03     27.38 o 
   9  -1   6       83.38       85.90      8.35 o 
  11  -1   6      180.80      198.44     16.65 o 
  13  -1   6      237.11      253.05     22.84 o 
  15  -1   6       59.01       69.79     16.81 o 
  17  -1   6        3.65        0.57      7.25 o 
  19  -1   6       12.45       11.06     10.66 o 
  21  -1   6        0.99        7.50      6.71 o 
 -26   0   6       36.83       52.54     20.15 o 
 -24   0   6        0.57        0.39     20.54 o 
 -22   0   6       73.05      179.76     39.11 o 
 -20   0   6       25.31       11.45     20.93 o 
 -18   0   6      224.03      232.40     69.96 o 
 -16   0   6        0.60        1.97     11.85 o 
 -14   0   6     3823.46     4373.39    383.39 o 
 -12   0   6     2526.54     2328.14     71.69 o 
 -10   0   6      538.90      467.26     10.41 o 
  -8   0   6        2.29        5.12      1.86 o 
  -6   0   6      161.80      134.13      5.12 o 
  -4   0   6      235.75      221.69      8.66 o 
  -2   0   6    12260.65    12359.21    513.41 o 
   0   0   6      152.69      150.20      6.72 o 
   2   0   6      683.72      813.56     34.12 o 
   4   0   6     3987.90     4360.03    158.43 o 
   6   0   6     1183.24     1364.35     59.89 o 
   8   0   6    11673.47    12516.84    527.07 o 
  10   0   6     2045.82     2293.25    113.83 o 
  12   0   6       45.31       28.79      7.93 o 
  14   0   6       45.70       25.16     12.41 o 
  16   0   6      192.27      192.76     24.80 o 
  18   0   6        5.96        5.13      9.08 o 
  20   0   6        0.00        0.00      9.08 o 
 -27   1   6        6.11        9.78      8.69 o 
 -25   1   6        7.40        0.00      7.76 o 
 -23   1   6       26.38        3.16     16.98 o 
 -21   1   6       34.68       32.79     30.42 o 
 -19   1   6       40.42       42.66     29.63 o 
 -17   1   6      319.27      311.54     54.95 o 
 -15   1   6      490.59      476.92     42.88 o 
 -13   1   6      497.45      502.29     32.44 o 
 -11   1   6     3150.38     2936.22    172.67 o 
  -9   1   6     1056.03      961.86     34.31 o 
  -7   1   6     2189.63     2143.16     49.10 o 
  -5   1   6     2092.61     2187.67     44.92 o 
  -3   1   6      529.31      509.83     12.24 o 
  -1   1   6       86.89       91.68      4.51 o 
   1   1   6      248.37      240.81     10.32 o 
   3   1   6      260.83      257.34      9.78 o 
   5   1   6      564.48      596.03     23.75 o 
   7   1   6      443.03      464.98     19.16 o 
   9   1   6       83.13       76.77      7.57 o 
  11   1   6      182.43      180.55     19.75 o 
  13   1   6      238.46      217.56     24.02 o 
  15   1   6       59.71       71.50     32.79 o 
  17   1   6        3.59        5.92      9.48 o 
 -26   2   6        0.15        0.00      7.66 o 
 -24   2   6       53.69        1.06      9.49 o 
 -22   2   6      253.29      347.04     75.50 o 
 -20   2   6       70.20       62.42     35.95 o 
 -18   2   6      124.23      121.57     24.55 o 
 -16   2   6      223.68      205.44     29.14 o 
 -14   2   6      419.98      468.13     39.92 o 
 -12   2   6      651.84      624.91     38.39 o 
 -10   2   6     2691.71     2580.82    184.88 o 
  -8   2   6     1187.12     1196.69     53.16 o 
  -6   2   6      363.75      368.21      9.56 o 
  -4   2   6     5686.65     5742.46    147.64 o 
  -2   2   6     1159.62     1105.23     29.66 o 
   0   2   6      950.79      993.51     26.30 o 
   2   2   6     2122.42     2239.93     79.47 o 
   4   2   6       15.39       18.79      5.10 o 
   6   2   6      599.05      600.63     31.48 o 
   8   2   6       30.03       30.33      6.77 o 
  10   2   6      143.10      140.67     15.05 o 
  12   2   6       56.19       79.53     13.57 o 
  14   2   6       58.84       40.59     12.98 o 
  16   2   6       12.28        0.00      9.85 o 
  18   2   6        7.85       15.80     15.80 o 
  20   2   6        6.10        7.50      7.11 o 
 -25   3   6       59.25       79.16     56.29 o 
 -23   3   6       17.15        1.97     15.40 o 
 -21   3   6      313.48      341.57     38.74 o 
 -19   3   6      115.79      128.89     31.81 o 
 -17   3   6      999.79     1011.34     85.73 o 
 -15   3   6       83.10      113.05     23.96 o 
 -13   3   6      374.53      393.50     42.68 o 
 -11   3   6      508.62      480.04     38.11 o 
  -9   3   6      205.31      186.92     11.19 o 
  -7   3   6      343.76      335.05     13.20 o 
  -5   3   6      288.44      264.48     11.31 o 
  -3   3   6      974.90     1091.27     33.44 o 
  -1   3   6      978.88     1020.84     31.36 o 
   1   3   6      430.17      394.70     15.74 o 
   3   3   6      135.87      149.21     11.25 o 
   5   3   6     1239.55     1162.46     56.08 o 
   7   3   6      759.33      744.06     41.94 o 
   9   3   6      331.53      342.59     27.09 o 
  11   3   6      101.87      122.02     19.22 o 
  13   3   6       27.25       28.52     11.54 o 
  15   3   6       18.25        0.00      8.81 o 
  17   3   6       17.88        0.28      9.48 o 
  19   3   6       31.78       53.86      9.28 o 
 -22   4   6      113.51      140.89     21.27 o 
 -20   4   6      250.76      315.76     39.17 o 
 -18   4   6       13.77       18.14     16.58 o 
 -16   4   6      280.97      304.37     42.60 o 
 -14   4   6      463.70      515.07     55.06 o 
 -12   4   6       14.15       28.33     16.29 o 
 -10   4   6      713.46      668.47     54.56 o 
  -8   4   6      333.87      357.35     25.11 o 
  -6   4   6       36.26       43.92     10.13 o 
  -4   4   6      629.58      682.06     40.15 o 
  -2   4   6      795.64      826.73     47.51 o 
   0   4   6      224.94      231.07     15.07 o 
   2   4   6      247.89      259.77     17.13 o 
   4   4   6      585.33      588.19     29.12 o 
   6   4   6      140.87      151.79     24.98 o 
   8   4   6       25.77       26.52     12.31 o 
  10   4   6       75.66       75.80     25.25 o 
  12   4   6       30.52        9.79     12.32 o 
  14   4   6       16.64        0.62      8.97 o 
  16   4   6        0.39        0.00      5.56 o 
  18   4   6        0.27        2.61      4.16 o 
 -21   5   6       10.95       23.64     10.38 o 
 -19   5   6        6.50       18.28     21.33 o 
 -17   5   6       91.27       77.13     20.88 o 
 -15   5   6        7.80       12.34     16.98 o 
 -13   5   6       15.68        7.38     12.05 o 
 -11   5   6       15.92       22.91     23.30 o 
  -9   5   6      123.99      114.98     36.35 o 
  -7   5   6      561.06      533.70     65.28 o 
  -5   5   6      186.58      190.39     21.90 o 
  -3   5   6      263.57      258.79     20.80 o 
  -1   5   6      136.46      143.86     15.52 o 
   1   5   6       53.04       57.70     12.97 o 
   3   5   6       19.64       21.55      9.11 o 
   5   5   6      161.92      191.06     22.93 o 
   7   5   6      105.13      128.16     17.27 o 
   9   5   6       20.36       12.85     10.81 o 
  11   5   6      221.72      276.54     25.59 o 
  13   5   6       98.12      127.06     16.53 o 
  15   5   6       22.18       16.61     16.19 o 
 -18   6   6       13.29       20.93     21.33 o 
 -16   6   6      171.12      217.36     45.05 o 
 -14   6   6      142.94      152.13     52.55 o 
 -12   6   6      170.37      209.44     64.41 o 
 -10   6   6       48.60       42.27     34.37 o 
  -8   6   6        5.05       10.27     22.91 o 
  -6   6   6      231.75      207.10     42.69 o 
  -4   6   6       86.63       73.88     26.86 o 
  -2   6   6      113.15      109.46     22.94 o 
   0   6   6      160.00      152.13     26.87 o 
   2   6   6        1.34        3.55     10.66 o 
   4   6   6       94.13      109.84     15.53 o 
   6   6   6      180.25      209.04     18.29 o 
   8   6   6      236.11      264.88     30.19 o 
  10   6   6        4.30        8.10      7.54 o 
  12   6   6       37.04       43.96     10.04 o 
 -13   7   6       11.32       13.82     19.75 o 
 -11   7   6        1.04        7.90     13.43 o 
  -9   7   6       18.56       15.01     23.30 o 
  -7   7   6        0.16        0.79      8.69 o 
  -5   7   6        9.72        0.00     18.17 o 
   3   7   6        0.79        0.00      5.53 o 
   5   7   6       39.59        0.79     10.27 o 
   7   7   6        0.51        0.39      5.53 o 
 -13  -7   7        6.77        4.42      5.22 o 
 -11  -7   7       20.45       18.71     12.78 o 
  -9  -7   7        2.76        6.21      8.77 o 
  -7  -7   7       19.40        0.00     13.21 o 
  -5  -7   7       13.22        8.19      9.67 o 
  -3  -7   7        5.52        2.67      6.92 o 
  -1  -7   7        0.32        0.00      6.07 o 
   1  -7   7        2.98        3.65      8.25 o 
   3  -7   7        1.59        0.39      5.60 o 
   5  -7   7        7.51        0.00      9.08 o 
 -18  -6   7       11.78        0.00     11.45 o 
 -16  -6   7      182.45      293.64     65.21 o 
 -14  -6   7      108.37       83.57     69.54 o 
 -12  -6   7       33.06       17.40     17.58 o 
 -10  -6   7       76.23       70.67     59.85 o 
  -8  -6   7     1108.22     1260.78    198.93 o 
  -6  -6   7       35.61        0.00     12.93 o 
  -4  -6   7      408.87      401.77     85.81 o 
  -2  -6   7       45.66       31.15     27.06 o 
   0  -6   7        5.44        2.72      9.35 o 
   2  -6   7       76.71       68.74     24.49 o 
   4  -6   7      298.39      294.51     46.65 o 
   6  -6   7       56.01       50.27     14.80 o 
   8  -6   7      112.42      161.86     28.76 o 
  10  -6   7        0.51        1.18     10.27 o 
 -21  -5   7       25.82        0.00     11.46 o 
 -19  -5   7       45.17       26.78     25.87 o 
 -17  -5   7       54.77       63.60     39.50 o 
 -15  -5   7      447.21      495.90    112.12 o 
 -13  -5   7      310.72      298.02     58.90 o 
 -11  -5   7      290.51      310.60     52.18 o 
  -9  -5   7       57.94       24.49     28.44 o 
  -7  -5   7      166.27      133.56     31.61 o 
  -5  -5   7      442.88      401.81     56.95 o 
  -3  -5   7       72.34       65.18     25.28 o 
  -1  -5   7      487.87      440.63     60.91 o 
   1  -5   7       48.19       50.96     23.31 o 
   3  -5   7      225.27      203.14     33.82 o 
   5  -5   7       35.45       29.47     18.06 o 
   7  -5   7       17.44       16.31     11.59 o 
   9  -5   7       67.08       78.22     27.26 o 
  11  -5   7       90.95      130.37     35.56 o 
  13  -5   7        8.32        1.18     14.22 o 
 -22  -4   7        5.26        0.00     16.19 o 
 -20  -4   7       48.21        0.40     19.75 o 
 -18  -4   7      129.93      235.49     62.43 o 
 -16  -4   7       56.07       90.86     29.63 o 
 -14  -4   7      792.42      802.60    221.30 o 
 -12  -4   7      157.03      125.38     18.85 o 
 -10  -4   7      115.12      124.75     18.45 o 
  -8  -4   7      179.98      178.23     33.99 o 
  -6  -4   7      293.45      224.15     52.97 o 
  -4  -4   7       12.46       17.82     10.32 o 
  -2  -4   7        1.62        1.18      9.48 o 
   0  -4   7      172.97      151.09     21.08 o 
   2  -4   7      574.63      546.68     44.61 o 
   4  -4   7      440.40      422.51     39.85 o 
   6  -4   7      138.91      158.32     31.06 o 
   8  -4   7       58.23       64.20     31.61 o 
  10  -4   7      159.61      184.14     42.68 o 
  12  -4   7       68.15       80.98     30.81 o 
  14  -4   7        7.84       12.64     13.03 o 
  16  -4   7        1.27        1.58      9.87 o 
 -23  -3   7       44.23        0.79      8.30 o 
 -19  -3   7      201.30      257.27     41.50 o 
 -17  -3   7      560.38      790.05     81.50 o 
 -15  -3   7      138.71      189.09     31.02 o 
 -13  -3   7      497.83      503.28     51.62 o 
 -11  -3   7      158.04      165.68     14.82 o 
  -9  -3   7      114.53      115.23     11.70 o 
  -7  -3   7       61.31       65.15      9.15 o 
  -5  -3   7     1023.26     1142.70     59.91 o 
  -3  -3   7     1618.45     1783.03     76.04 o 
  -1  -3   7      329.98      344.12     19.24 o 
   1  -3   7      322.27      364.58     20.49 o 
   3  -3   7     1157.26     1316.23     87.04 o 
   5  -3   7      885.05      871.87     62.94 o 
   7  -3   7      152.76      136.40     20.89 o 
   9  -3   7      464.37      557.09     46.94 o 
  11  -3   7      133.39      117.09     81.20 o 
  13  -3   7       62.22       49.44     45.82 o 
  15  -3   7       14.45       10.85     14.22 o 
  17  -3   7       15.11       19.35     13.43 o 
 -26  -2   7       33.33        0.00     13.83 o 
 -24  -2   7       13.99        0.39      6.71 o 
 -20  -2   7      538.56      601.69     79.91 o 
 -18  -2   7      128.78      130.50     21.71 o 
 -16  -2   7      623.07      723.75     50.83 o 
 -14  -2   7      305.18      320.92     31.85 o 
 -12  -2   7      208.61      209.29     10.57 o 
 -10  -2   7     1560.85     1597.42     70.61 o 
  -8  -2   7       10.67        8.16      3.07 o 
  -6  -2   7      610.01      628.20     16.16 o 
  -4  -2   7      302.05      331.10     16.23 o 
  -2  -2   7     1625.83     1687.46     83.22 o 
   0  -2   7      920.78      985.46     54.01 o 
   2  -2   7     3702.71     3952.68    191.59 o 
   4  -2   7      713.24      748.43     47.48 o 
   6  -2   7      206.22      239.82     14.69 o 
   8  -2   7      566.13      642.30     45.80 o 
  10  -2   7      461.91      478.29     30.66 o 
  12  -2   7      111.49      115.20     76.25 o 
  14  -2   7      106.44      139.21     25.68 o 
  16  -2   7        6.83        0.00      6.41 o 
  18  -2   7        8.68       11.59      8.49 o 
 -27  -1   7       22.15        0.00      5.13 o 
 -25  -1   7        7.27        7.90     13.03 o 
 -23  -1   7       25.34        0.00     20.14 o 
 -21  -1   7       31.21       17.51     26.46 o 
 -19  -1   7       31.71       21.60     17.11 o 
 -17  -1   7     1190.32     1190.03    119.32 o 
 -15  -1   7       76.33       69.81     10.63 o 
 -13  -1   7      293.37      272.62     16.11 o 
 -11  -1   7       41.91       44.91      4.77 o 
  -9  -1   7     3545.95     3495.91    102.41 o 
  -7  -1   7      762.87      795.16     21.11 o 
  -5  -1   7     3998.32     3961.05    149.12 o 
  -3  -1   7     2189.83     2035.84     99.03 o 
  -1  -1   7     1807.63     1777.14     85.91 o 
   1  -1   7       93.79       97.18      6.20 o 
   3  -1   7      935.64      913.04     55.05 o 
   5  -1   7      925.68     1061.91     59.28 o 
   7  -1   7      134.02      153.54     10.22 o 
   9  -1   7      520.10      527.02     40.49 o 
  11  -1   7      415.64      446.51     38.81 o 
  13  -1   7      104.77      129.98     15.64 o 
  15  -1   7       35.99       17.41     14.04 o 
  17  -1   7        6.88        3.52      7.25 o 
  19  -1   7        3.78        7.63      5.72 o 
 -26   0   7       29.74       23.31     18.57 o 
 -24   0   7        8.63        0.00     21.33 o 
 -22   0   7       46.52        0.00      9.85 o 
 -20   0   7        0.16        4.74     17.38 o 
 -18   0   7     2218.70     2676.79    265.21 o 
 -16   0   7     2039.13     2232.55    202.74 o 
 -14   0   7     6391.98     6418.08    590.77 o 
 -12   0   7     1054.73     1067.33     56.65 o 
 -10   0   7    21792.53    21492.88    908.44 o 
  -8   0   7      121.23      127.95      4.92 o 
  -6   0   7    12064.01    12328.45    629.17 o 
  -4   0   7        2.56        1.53      1.74 o 
  -2   0   7     1037.56      929.10     48.79 o 
   0   0   7     1143.10     1180.09     70.79 o 
   2   0   7     2002.90     1955.02     94.40 o 
   4   0   7      761.73      786.46     33.35 o 
   6   0   7     2993.57     2852.73    135.98 o 
   8   0   7        0.60        2.87      6.08 o 
  10   0   7        6.20        8.85      6.69 o 
  12   0   7      162.26      151.99     16.39 o 
  14   0   7      157.75      161.15     34.82 o 
  16   0   7       42.11       24.53     22.71 o 
 -27   1   7       21.73        2.56      9.63 o 
 -25   1   7        7.26        0.65     13.65 o 
 -21   1   7       32.27       59.64     26.86 o 
 -19   1   7       33.07       35.16     26.07 o 
 -17   1   7     1185.40     1206.66    166.09 o 
 -15   1   7       79.87       92.91     18.26 o 
 -13   1   7      290.84      246.15     15.86 o 
 -11   1   7       43.51       43.00      5.88 o 
  -9   1   7     3538.06     3456.69    148.43 o 
  -7   1   7      761.24      808.25     25.90 o 
  -5   1   7     3999.16     3947.85     91.04 o 
  -3   1   7     2167.00     2149.79     62.98 o 
  -1   1   7     1804.60     1826.00     68.02 o 
   1   1   7       92.04       97.09      6.55 o 
   3   1   7      938.30      869.95     41.35 o 
   5   1   7      927.76     1013.57     60.41 o 
   7   1   7      134.19      152.73     11.00 o 
   9   1   7      525.75      525.65     50.31 o 
  11   1   7      419.09      410.10     40.64 o 
  13   1   7      105.16      101.96     27.19 o 
  15   1   7       35.35       37.53     23.70 o 
  17   1   7        7.02        7.90     10.27 o 
  19   1   7        3.86        7.90      7.11 o 
 -26   2   7       33.67       22.27     17.78 o 
 -24   2   7       13.76        0.00     21.72 o 
 -22   2   7      273.40      354.97     75.10 o 
 -20   2   7      534.67      719.57    104.43 o 
 -18   2   7      127.72      132.76     45.44 o 
 -16   2   7      622.51      710.31     58.47 o 
 -14   2   7      308.49      344.26     33.41 o 
 -12   2   7      211.18      207.72     16.98 o 
 -10   2   7     1552.83     1566.13     95.97 o 
  -8   2   7       11.22       10.57      2.70 o 
  -6   2   7      615.58      609.67     15.14 o 
  -4   2   7      303.21      323.92     10.11 o 
  -2   2   7     1627.72     1742.06     52.03 o 
   0   2   7      916.90     1015.98     36.52 o 
   2   2   7     3691.37     4041.94    186.39 o 
   4   2   7      718.18      728.06     37.27 o 
   6   2   7      205.42      227.23     13.70 o 
   8   2   7      566.31      615.08     41.18 o 
  10   2   7      458.11      474.06     32.68 o 
  12   2   7      112.10      135.66     17.22 o 
  14   2   7      106.26      121.38     15.87 o 
  16   2   7        6.88        0.26      5.22 o 
  18   2   7        8.68       22.12     17.38 o 
 -25   3   7       85.87      151.04     22.02 o 
 -23   3   7       44.23      101.52     31.21 o 
 -21   3   7       99.57      148.55     32.00 o 
 -19   3   7      201.84      217.96     37.53 o 
 -17   3   7      558.94      691.46     67.92 o 
 -15   3   7      138.89      190.80     33.70 o 
 -13   3   7      494.43      521.63     45.22 o 
 -11   3   7      156.08      163.35     27.17 o 
  -9   3   7      113.78      103.06     10.27 o 
  -7   3   7       60.63       50.97      6.82 o 
  -5   3   7     1024.19     1071.51     43.41 o 
  -3   3   7     1624.80     1719.92     50.26 o 
  -1   3   7      330.06      345.00     15.02 o 
   1   3   7      320.98      355.37     15.97 o 
   3   3   7     1161.33     1239.97     54.73 o 
   5   3   7      890.22      878.65     52.77 o 
   7   3   7      153.30      134.09     15.45 o 
   9   3   7      461.87      557.64     38.28 o 
  11   3   7      134.46      134.80     20.63 o 
  13   3   7       62.06       48.15     32.58 o 
  15   3   7       14.56        0.22      6.68 o 
  17   3   7       15.08        8.01      7.69 o 
 -22   4   7        5.06        4.45      7.45 o 
 -20   4   7       47.93       61.40     17.09 o 
 -18   4   7      128.09      203.63     43.18 o 
 -16   4   7       56.20       87.15     25.42 o 
 -14   4   7      793.10      841.44     72.26 o 
 -12   4   7      158.02      150.87     26.75 o 
 -10   4   7      117.59      131.17     23.46 o 
  -8   4   7      181.13      194.03     21.61 o 
  -6   4   7      290.67      248.25     22.94 o 
  -4   4   7       12.46       16.79      6.99 o 
  -2   4   7        1.54        0.00      4.95 o 
   0   4   7      172.76      183.48     14.77 o 
   2   4   7      573.05      632.12     33.17 o 
   4   4   7      438.45      453.24     27.84 o 
   6   4   7      137.08      167.86     19.49 o 
   8   4   7       58.95       87.35     15.75 o 
  10   4   7      159.52      196.43     22.42 o 
  12   4   7       68.51       64.89     24.84 o 
  14   4   7        7.80        0.00      6.13 o 
  16   4   7        1.24        0.15      6.15 o 
 -21   5   7       25.88       25.19     18.96 o 
 -19   5   7       45.78       56.47     18.17 o 
 -17   5   7       54.01       48.34     26.96 o 
 -15   5   7      443.69      483.78     47.80 o 
 -13   5   7      303.04      318.62     57.32 o 
 -11   5   7      289.10      316.63     83.80 o 
  -9   5   7       57.25       29.63     33.97 o 
  -7   5   7      167.30      129.97     21.73 o 
  -5   5   7      438.60      466.79     41.06 o 
  -3   5   7       72.02       48.56     20.40 o 
  -1   5   7      484.34      444.48     29.72 o 
   1   5   7       45.95       46.73     11.57 o 
   3   5   7      224.90      232.13     30.46 o 
   5   5   7       35.35       38.72     12.17 o 
   7   5   7       17.75       11.74     10.29 o 
   9   5   7       66.87       73.64     32.92 o 
  11   5   7       89.82      131.80     17.46 o 
  13   5   7        8.04       12.63      7.36 o 
 -18   6   7       11.62       18.96     12.64 o 
 -16   6   7      182.34      244.63     68.77 o 
 -14   6   7      107.90      121.30     33.19 o 
 -12   6   7       32.95       33.58     21.33 o 
 -10   6   7       75.88      120.10     32.79 o 
  -8   6   7     1108.07     1159.88    126.81 o 
  -6   6   7       34.71       59.25     19.75 o 
  -4   6   7      407.99      411.65     58.53 o 
  -2   6   7       46.31       35.88     26.86 o 
   0   6   7        5.21        4.34     15.40 o 
   2   6   7       77.20       53.18     40.30 o 
   4   6   7      297.11      328.26     32.55 o 
   6   6   7       55.61       56.66     22.12 o 
   8   6   7      113.93      131.79     27.03 o 
  10   6   7        0.49        3.83      7.41 o 
 -13   7   7        6.84       14.22     12.24 o 
 -11   7   7       20.38       16.19     16.59 o 
  -9   7   7        2.70        9.08     13.82 o 
  -7   7   7       18.98       17.77     20.14 o 
  -5   7   7       12.78       13.82     13.43 o 
  -3   7   7        5.39        2.76      9.48 o 
   1   7   7        3.07        0.00      6.32 o 
   3   7   7        1.64        0.00      5.13 o 
   5   7   7        7.75        0.00      5.13 o 
 -11  -7   8       25.43       32.62     27.85 o 
  -9  -7   8       53.51       75.87     15.64 o 
  -7  -7   8        3.52        0.00      6.97 o 
  -5  -7   8        2.31        2.85      7.87 o 
  -3  -7   8        2.35        0.33      6.06 o 
  -1  -7   8       31.95        6.86      7.90 o 
   1  -7   8        8.27        4.97      8.77 o 
   3  -7   8       37.00       21.67     19.95 o 
   5  -7   8        6.92        0.00      7.90 o 
 -18  -6   8        2.01        0.00     13.03 o 
 -16  -6   8        0.42        1.89      6.80 o 
 -14  -6   8       15.92       17.02     13.44 o 
 -12  -6   8      128.56      132.68     41.09 o 
 -10  -6   8      170.29      179.18     39.71 o 
  -8  -6   8      289.70      313.47     47.44 o 
  -6  -6   8       21.04        0.39     16.59 o 
  -4  -6   8       64.73       11.06     40.29 o 
  -2  -6   8       80.92       75.09     16.70 o 
   0  -6   8       56.78       25.37     26.66 o 
   2  -6   8       12.82       14.22     15.80 o 
   4  -6   8      101.32       91.66     27.26 o 
   6  -6   8        2.33        0.00      7.25 o 
   8  -6   8       14.30       24.59     12.64 o 
  10  -6   8        8.72        1.18     14.61 o 
 -21  -5   8        3.98        0.79      7.11 o 
 -19  -5   8       17.92       15.21     15.60 o 
 -17  -5   8       40.60       60.04     22.52 o 
 -15  -5   8       25.80       18.86     13.14 o 
 -13  -5   8       97.35       90.45     20.54 o 
 -11  -5   8      116.63      108.65     29.24 o 
  -9  -5   8      277.43      213.85     41.11 o 
  -7  -5   8      116.08      116.16     32.79 o 
  -5  -5   8       21.44       21.72     17.38 o 
  -3  -5   8      116.79      105.10     32.00 o 
  -1  -5   8       12.81       12.24     17.38 o 
   1  -5   8        1.10       10.27     15.40 o 
   3  -5   8        4.51        5.57     11.95 o 
   5  -5   8       17.00       10.85     12.56 o 
   7  -5   8        7.47        9.11     10.47 o 
   9  -5   8       66.73       71.11     41.87 o 
  11  -5   8        0.94        0.00     10.66 o 
  13  -5   8       19.75        4.34     13.43 o 
 -22  -4   8       28.96        0.00      8.30 o 
 -20  -4   8       81.19      140.01     20.11 o 
 -18  -4   8      518.00      785.22     82.68 o 
 -16  -4   8     1228.05     1698.54    153.01 o 
 -14  -4   8      104.04      123.15     22.23 o 
 -12  -4   8      274.11      247.72     26.55 o 
 -10  -4   8      430.52      331.59     89.38 o 
  -8  -4   8       54.44       75.06     24.10 o 
  -6  -4   8      344.36      310.38     45.07 o 
  -4  -4   8      141.40      141.06     29.64 o 
  -2  -4   8     1271.56     1322.43    124.51 o 
   0  -4   8      433.65      421.84     46.67 o 
   2  -4   8      603.62      513.31     45.99 o 
   4  -4   8       73.07       71.28     17.87 o 
   6  -4   8      245.09      229.45     37.49 o 
   8  -4   8        2.75        5.41     16.97 o 
  10  -4   8       90.14      116.54     37.14 o 
  12  -4   8       42.34       64.39     26.07 o 
  14  -4   8        3.32        3.16     11.85 o 
  16  -4   8       11.78       14.22     15.01 o 
 -19  -3   8      408.72      541.75     83.44 o 
 -17  -3   8     1203.68     1388.53    140.31 o 
 -15  -3   8      193.44      158.86    100.58 o 
 -13  -3   8      345.76      329.44     41.32 o 
 -11  -3   8       45.32       33.39     13.15 o 
  -9  -3   8       15.56       10.73      9.39 o 
  -7  -3   8      167.12      180.16     18.49 o 
  -5  -3   8      105.78      124.61     14.49 o 
  -3  -3   8        6.56        8.60      4.19 o 
  -1  -3   8      864.90      897.55     48.83 o 
   1  -3   8      155.10      144.52     16.63 o 
   3  -3   8      345.40      316.95     38.03 o 
   5  -3   8      274.74      294.91     32.47 o 
   7  -3   8        9.07       14.42      9.12 o 
   9  -3   8      190.04      204.34     24.85 o 
  11  -3   8       23.02       17.34     17.22 o 
  13  -3   8       79.52      108.44     24.10 o 
  15  -3   8        1.93        0.00     15.80 o 
  17  -3   8       10.90       15.01      9.87 o 
 -26  -2   8       28.39        2.37     11.06 o 
 -24  -2   8       34.33        0.00      6.72 o 
 -22  -2   8       16.43        0.00     11.45 o 
 -20  -2   8      561.95      589.07    110.38 o 
 -18  -2   8      986.48     1128.54    153.69 o 
 -16  -2   8      139.26      138.37     17.31 o 
 -14  -2   8      209.98      214.90     27.07 o 
 -12  -2   8      379.14      391.57     17.75 o 
 -10  -2   8      120.03      125.03     12.30 o 
  -8  -2   8     2914.83     3049.94    112.09 o 
  -6  -2   8      153.40      152.96      8.87 o 
  -4  -2   8     1067.25     1082.83     59.59 o 
  -2  -2   8     4607.69     4688.15    311.58 o 
   0  -2   8     2132.97     2140.93    147.48 o 
   2  -2   8      192.25      242.52     18.96 o 
   4  -2   8      439.85      468.71     35.96 o 
   6  -2   8      612.49      723.97     54.38 o 
   8  -2   8       59.87       63.69     14.48 o 
  10  -2   8      143.52      159.89     16.63 o 
  12  -2   8        6.38       13.62     13.11 o 
  14  -2   8       26.51       28.26     20.93 o 
  16  -2   8        1.81        3.92      7.97 o 
  18  -2   8        3.58        7.50     13.43 o 
 -25  -1   8       27.83       35.55     19.75 o 
 -23  -1   8      130.47      169.11     45.04 o 
 -21  -1   8      146.32       96.77     76.26 o 
 -19  -1   8      112.03      129.59     37.93 o 
 -17  -1   8      351.44      437.30     59.31 o 
 -15  -1   8       54.17       59.25     33.18 o 
 -13  -1   8      152.26      160.86     14.22 o 
 -11  -1   8      939.48      964.74     50.15 o 
  -9  -1   8        4.82        4.07      1.83 o 
  -7  -1   8     5529.85     5624.87    226.07 o 
  -5  -1   8      180.40      175.97      9.84 o 
  -3  -1   8      520.01      467.26     27.18 o 
  -1  -1   8     1828.79     1867.51    113.95 o 
   1  -1   8      565.37      592.14     38.15 o 
   3  -1   8       18.70       14.29      5.03 o 
   5  -1   8      268.11      296.67     16.45 o 
   7  -1   8       69.90       80.00     10.23 o 
   9  -1   8      237.66      261.74     27.67 o 
  11  -1   8       29.34       10.37      8.36 o 
  13  -1   8       87.75       67.11     24.39 o 
  15  -1   8        0.67        0.00      6.83 o 
  17  -1   8       16.46       20.64      8.82 o 
 -26   0   8        6.35       15.80     18.17 o 
 -24   0   8        1.25        0.79     13.82 o 
 -22   0   8        0.72        0.00     15.40 o 
 -20   0   8       46.76       67.55     33.18 o 
 -18   0   8      102.64      159.22     39.51 o 
 -16   0   8       90.21      136.70     51.36 o 
 -14   0   8      410.50      429.52     51.81 o 
 -12   0   8      192.20      203.68     15.54 o 
 -10   0   8     9015.75     8974.72    321.69 o 
  -8   0   8      353.50      384.73     14.63 o 
  -6   0   8     3195.46     3036.52    143.10 o 
  -4   0   8      133.54      135.05      5.69 o 
  -2   0   8      329.90      309.20     16.06 o 
   0   0   8      121.19      122.81      7.05 o 
   2   0   8     3061.03     3080.23    191.11 o 
   4   0   8        6.39        6.51      3.44 o 
   6   0   8      705.12      827.17     45.12 o 
   8   0   8       32.32       47.58     10.13 o 
  10   0   8      129.61      145.21     17.96 o 
  12   0   8      664.70      631.20     73.22 o 
  14   0   8      545.76      569.22    170.50 o 
  16   0   8       10.49        7.80      7.93 o 
 -27   1   8       66.76      113.78     16.99 o 
 -25   1   8       28.02        1.58     24.88 o 
 -23   1   8      129.93      183.73     49.78 o 
 -21   1   8      145.58       45.44     60.46 o 
 -19   1   8      112.19      156.06     44.25 o 
 -17   1   8      351.94      411.60     65.24 o 
 -15   1   8       53.66       50.17     39.11 o 
 -13   1   8      153.17      152.23     14.18 o 
 -11   1   8      934.49      942.36     47.88 o 
  -9   1   8        4.67        3.79      2.23 o 
  -7   1   8     5536.07     5699.62    192.95 o 
  -5   1   8      176.56      188.04      6.20 o 
  -3   1   8      521.67      461.30     21.19 o 
  -1   1   8     1824.23     1924.10     76.05 o 
   1   1   8      562.04      542.64     32.82 o 
   3   1   8       19.71       16.29      4.80 o 
   5   1   8      271.83      297.57     18.13 o 
   7   1   8       70.56       73.23     12.18 o 
   9   1   8      238.16      236.25     23.62 o 
  11   1   8       29.47       24.77     12.02 o 
  13   1   8       88.01       75.41     16.56 o 
  15   1   8        0.72        0.00     14.22 o 
  17   1   8       16.51       30.02     13.03 o 
 -26   2   8       29.06       29.57     32.19 o 
 -24   2   8       34.62        1.58     14.62 o 
 -22   2   8       16.35        1.18     24.09 o 
 -20   2   8      560.35      622.70    137.67 o 
 -18   2   8      990.07     1056.06    135.08 o 
 -16   2   8      137.04      130.68     23.50 o 
 -14   2   8      212.27      256.92     27.12 o 
 -12   2   8      372.38      382.44     24.23 o 
 -10   2   8      119.21      116.51     12.33 o 
  -8   2   8     2913.38     3047.52    128.64 o 
  -6   2   8      147.26      143.93      6.45 o 
  -4   2   8     1069.21     1084.06     30.03 o 
  -2   2   8     4619.84     4996.76    151.72 o 
   0   2   8     2137.67     2274.92    100.81 o 
   2   2   8      190.44      255.02     13.57 o 
   4   2   8      444.71      467.62     31.20 o 
   6   2   8      621.49      752.84     42.66 o 
   8   2   8       60.16       55.44     22.78 o 
  10   2   8      144.12      161.77     19.27 o 
  12   2   8        6.27       10.39      9.76 o 
  14   2   8       26.55        0.47      7.50 o 
  16   2   8        1.74        7.90     10.66 o 
  18   2   8        3.63        3.55      7.90 o 
 -25   3   8      119.92      134.42     93.45 o 
 -23   3   8        9.55       24.88     24.88 o 
 -21   3   8      433.22      532.32     92.15 o 
 -19   3   8      407.58      518.85     67.00 o 
 -17   3   8     1202.89     1305.42    104.73 o 
 -15   3   8      192.13      228.76     34.17 o 
 -13   3   8      349.48      398.25     42.97 o 
 -11   3   8       46.24       39.85     14.21 o 
  -9   3   8       15.84       12.07      7.24 o 
  -7   3   8      167.78      166.82     11.34 o 
  -5   3   8      106.26      117.39      9.95 o 
  -3   3   8        7.20       10.96      5.25 o 
  -1   3   8      864.59      912.05     32.47 o 
   1   3   8      150.93      168.97     15.70 o 
   3   3   8      341.61      371.25     26.02 o 
   5   3   8      274.37      331.61     25.63 o 
   7   3   8        8.95        7.11      7.98 o 
   9   3   8      189.87      201.51     22.52 o 
  11   3   8       23.66       28.91     12.62 o 
  13   3   8       79.17       79.83     30.82 o 
  15   3   8        1.97        0.00      4.67 o 
  17   3   8       10.78        0.95      5.11 o 
 -22   4   8       29.78       15.00     23.70 o 
 -20   4   8       81.12      101.04     28.25 o 
 -18   4   8      520.22      663.86     65.88 o 
 -16   4   8     1219.15     1413.38    115.74 o 
 -14   4   8      105.11      129.46     32.52 o 
 -12   4   8      272.41      270.90     39.79 o 
 -10   4   8      426.95      465.47     54.58 o 
  -8   4   8       55.34       87.96     16.95 o 
  -6   4   8      338.47      351.47     29.35 o 
  -4   4   8      141.79      134.70     16.76 o 
  -2   4   8     1273.41     1360.47     74.38 o 
   0   4   8      429.81      481.95     25.49 o 
   2   4   8      605.53      647.13     34.84 o 
   4   4   8       72.33       66.95     12.43 o 
   6   4   8      246.91      299.22     26.36 o 
   8   4   8        2.76        5.52      8.67 o 
  10   4   8       90.61      115.37     20.20 o 
  12   4   8       42.13       53.76     20.20 o 
  14   4   8        3.44        2.58      5.53 o 
  16   4   8       11.49        0.35      6.17 o 
 -21   5   8        3.91        1.10      5.12 o 
 -19   5   8       18.00       26.39     11.67 o 
 -17   5   8       39.86       36.89     20.47 o 
 -15   5   8       25.17       22.12     33.18 o 
 -13   5   8       96.70       93.63     33.58 o 
 -11   5   8      116.40      112.60     37.93 o 
  -9   5   8      279.45      245.87     47.43 o 
  -7   5   8      116.98      123.92     20.08 o 
  -5   5   8       22.31       10.59     12.24 o 
  -3   5   8      115.47      111.88     16.08 o 
  -1   5   8       12.56       12.35      8.13 o 
   1   5   8        1.18        3.45      9.00 o 
   3   5   8        4.59        3.66      6.25 o 
   5   5   8       17.00       20.91     11.44 o 
   7   5   8        7.59        7.38      9.00 o 
   9   5   8       66.62       65.25     22.98 o 
  11   5   8        0.97        1.84      6.06 o 
  13   5   8       19.56       20.87     20.54 o 
 -18   6   8        2.08        0.00      9.08 o 
 -16   6   8        0.45        0.00     11.45 o 
 -14   6   8       15.94       19.35     20.54 o 
 -12   6   8      128.51      120.91     56.90 o 
 -10   6   8      170.36      192.84     66.39 o 
  -8   6   8      289.99      285.41     53.37 o 
  -6   6   8       20.72       19.75     17.38 o 
  -4   6   8       65.81       56.41     39.11 o 
  -2   6   8       80.46       44.67     34.57 o 
   0   6   8       57.64       37.06     31.60 o 
   2   6   8       12.59        7.75      9.56 o 
   4   6   8      101.45      119.80     24.47 o 
   6   6   8        2.41        5.85      6.73 o 
   8   6   8       14.44       14.48      7.97 o 
  10   6   8        8.77        8.74      9.17 o 
 -11   7   8       25.73       56.48     20.54 o 
  -9   7   8       53.77       79.80     24.49 o 
  -7   7   8        3.64        4.74     10.66 o 
  -5   7   8        2.66        6.32     10.66 o 
  -3   7   8        2.33        0.00      8.29 o 
  -1   7   8       32.01        0.40      9.88 o 
   1   7   8        8.49        0.00     10.27 o 
   3   7   8       36.92       49.77     11.06 o 
   5   7   8        6.98        0.39      7.50 o 
 -11  -7   9       11.38        7.61     12.25 o 
  -9  -7   9       10.76       11.38      9.63 o 
  -7  -7   9       44.93       43.56     33.58 o 
  -5  -7   9        4.80        6.95      8.35 o 
  -3  -7   9       26.77       12.84     15.21 o 
  -1  -7   9       31.88       13.64     16.59 o 
   1  -7   9        2.85        0.03      8.32 o 
 -16  -6   9       21.80        7.85     13.82 o 
 -14  -6   9       39.08       38.83     18.55 o 
 -12  -6   9       74.82       65.86     25.88 o 
 -10  -6   9      114.64      133.62     28.12 o 
  -8  -6   9       96.34      101.14     30.82 o 
  -6  -6   9      208.64      202.35     41.10 o 
  -4  -6   9      432.03      444.91     88.98 o 
  -2  -6   9      117.27      143.50     22.44 o 
   0  -6   9        9.87        4.74     13.82 o 
   2  -6   9        5.81        6.71     20.93 o 
   4  -6   9       36.54       47.80     20.15 o 
   6  -6   9       23.22       23.32      9.20 o 
   8  -6   9       33.67       18.17     14.62 o 
 -21  -5   9       12.37        0.00      9.87 o 
 -19  -5   9        1.50        3.95     18.17 o 
 -17  -5   9       35.89       62.02     20.94 o 
 -15  -5   9      174.66      234.91     65.80 o 
 -13  -5   9       69.77       86.12     19.75 o 
 -11  -5   9      312.80      273.96     43.49 o 
  -9  -5   9       91.29       40.47     41.88 o 
  -7  -5   9      104.64       93.63     31.61 o 
  -5  -5   9       69.87       56.89     35.16 o 
  -3  -5   9      189.08      163.21     41.10 o 
  -1  -5   9      154.99      170.70     40.30 o 
   1  -5   9        3.20        5.13     15.01 o 
   3  -5   9       13.70       13.33     10.91 o 
   5  -5   9        9.39       11.35     11.47 o 
   7  -5   9       15.32       15.39     11.85 o 
   9  -5   9        8.38        5.13     11.06 o 
  11  -5   9        7.45        1.58     18.56 o 
 -22  -4   9       48.55       65.18     12.64 o 
 -20  -4   9       53.82       87.30     37.13 o 
 -18  -4   9       47.51      101.12     39.50 o 
 -16  -4   9      246.33      363.23     52.17 o 
 -14  -4   9       78.84       52.30     43.06 o 
 -12  -4   9      357.97      205.36    168.04 o 
 -10  -4   9      150.86      161.22     32.80 o 
  -8  -4   9       92.87       84.15     43.06 o 
  -6  -4   9      193.88      186.93     37.94 o 
  -4  -4   9      139.73      151.73     52.55 o 
  -2  -4   9       68.10       48.59     22.91 o 
   0  -4   9      122.70      109.05     20.20 o 
   2  -4   9       30.49       32.57     17.83 o 
   4  -4   9      250.09      213.10     31.15 o 
   6  -4   9       34.70       31.48     18.30 o 
   8  -4   9       25.69       39.01     15.91 o 
  10  -4   9        3.87        1.58     11.85 o 
  12  -4   9       13.39       14.22     13.43 o 
  14  -4   9       14.37       18.56     13.43 o 
 -19  -3   9       87.79      136.18     24.10 o 
 -17  -3   9      268.92      332.30     37.95 o 
 -15  -3   9      358.25      367.31     51.00 o 
 -13  -3   9     1107.99      979.25    156.14 o 
 -11  -3   9       55.48       45.20     12.93 o 
  -9  -3   9      369.24      325.44     39.94 o 
  -7  -3   9       86.39       96.79     25.28 o 
  -5  -3   9      398.95      461.40     36.94 o 
  -3  -3   9      133.30      124.21     14.18 o 
  -1  -3   9      670.36      605.62     40.49 o 
   1  -3   9      212.99      186.56     31.61 o 
   3  -3   9       12.63       17.10     14.59 o 
   5  -3   9       15.35       19.51     12.00 o 
   7  -3   9      128.69      132.04     33.17 o 
   9  -3   9      105.26      100.93     23.40 o 
  11  -3   9       12.20        0.00     14.22 o 
  13  -3   9       24.46        0.00     16.98 o 
  15  -3   9        0.71        0.79     10.27 o 
 -24  -2   9       32.13        0.85      5.87 o 
 -22  -2   9      371.80      357.84     60.89 o 
 -20  -2   9       91.01      102.32     34.77 o 
 -18  -2   9     1874.47     2136.67    212.87 o 
 -16  -2   9      730.51      676.45    153.98 o 
 -14  -2   9       51.57      141.02     25.28 o 
 -12  -2   9      197.18      171.39     18.20 o 
 -10  -2   9     1519.44     1490.54     99.65 o 
  -8  -2   9      341.06      359.02     21.29 o 
  -6  -2   9     1830.10     2024.90    137.45 o 
  -4  -2   9       22.47       24.74      4.88 o 
  -2  -2   9      246.64      263.04     22.89 o 
   0  -2   9        4.32        8.90      5.74 o 
   2  -2   9      385.91      327.66     23.67 o 
   4  -2   9      223.94      262.07     34.01 o 
   6  -2   9      133.97      160.41     16.08 o 
   8  -2   9      123.77      143.84     17.14 o 
  10  -2   9      135.16      139.77     21.29 o 
  12  -2   9       34.91       56.37     37.72 o 
  14  -2   9      102.75        0.00     37.14 o 
  16  -2   9        8.67        0.00      9.08 o 
 -27  -1   9        6.48        3.55      5.13 o 
 -25  -1   9       42.98        0.00     11.85 o 
 -23  -1   9       31.22        0.39     13.43 o 
 -21  -1   9      158.70      189.28     43.47 o 
 -19  -1   9        2.61        4.74     14.22 o 
 -17  -1   9      105.21      169.49     37.93 o 
 -15  -1   9       91.84       92.84     27.26 o 
 -13  -1   9      217.22      213.34     18.85 o 
 -11  -1   9      244.70      265.24     18.29 o 
  -9  -1   9       13.37       17.01      4.42 o 
  -7  -1   9      236.45      234.73     15.37 o 
  -5  -1   9     3593.85     3852.30    222.31 o 
  -3  -1   9     1209.40     1326.92     80.40 o 
  -1  -1   9     1374.33     1314.62     88.29 o 
   1  -1   9      830.38      963.55     90.53 o 
   3  -1   9      138.31      133.15     11.95 o 
   5  -1   9       39.41       45.56      9.46 o 
   7  -1   9       64.43       58.28     16.30 o 
   9  -1   9      114.27      138.74     15.61 o 
  11  -1   9       38.95       24.68      9.32 o 
  13  -1   9        7.09        4.78      7.65 o 
  15  -1   9       39.94       13.26     11.26 o 
  17  -1   9       10.32       10.27     11.85 o 
 -26   0   9       24.28        1.58     20.14 o 
 -24   0   9      107.20        5.14     28.84 o 
 -22   0   9      393.88      369.33     69.59 o 
 -20   0   9       36.99       57.28     29.23 o 
 -18   0   9      345.63      365.32     88.96 o 
 -16   0   9        3.20        0.00     11.85 o 
 -14   0   9      939.43     1193.68    137.08 o 
 -12   0   9      725.66      745.89     52.86 o 
 -10   0   9     4023.99     3940.09    242.94 o 
  -8   0   9      743.84      658.14     25.72 o 
  -6   0   9    11058.89    11383.16    606.48 o 
  -4   0   9      565.30      696.41     36.83 o 
  -2   0   9     1380.92     1375.90     89.01 o 
   0   0   9      227.25      204.41     15.76 o 
   2   0   9     1788.65     1807.95    114.63 o 
   4   0   9      151.72      164.27     12.74 o 
   6   0   9       77.86       96.29     18.23 o 
   8   0   9      456.75      422.67     65.04 o 
  10   0   9        7.96        2.84      7.86 o 
  12   0   9        3.97        1.82      7.43 o 
  14   0   9        8.57        3.63      9.43 o 
  16   0   9        3.75        7.08      6.92 o 
 -27   1   9        6.52        0.00     12.24 o 
 -25   1   9       43.43        0.00     14.22 o 
 -23   1   9       31.25        0.39     24.09 o 
 -21   1   9      157.32      184.93     52.95 o 
 -19   1   9        2.29        0.79     17.38 o 
 -17   1   9      107.12      139.47     40.30 o 
 -15   1   9       88.71      105.88     28.84 o 
 -13   1   9      215.39      204.37     21.72 o 
 -11   1   9      243.00      233.03     14.30 o 
  -9   1   9       15.21       20.59      4.75 o 
  -7   1   9      236.38      229.03      8.98 o 
  -5   1   9     3593.83     3905.02    142.52 o 
  -3   1   9     1212.42     1359.57     69.28 o 
  -1   1   9     1366.81     1348.31     77.69 o 
   1   1   9      821.28      922.40     62.23 o 
   3   1   9      138.86      136.10     12.38 o 
   5   1   9       40.14       39.79      8.96 o 
   7   1   9       63.64       73.53     11.56 o 
   9   1   9      114.49      121.43     35.51 o 
  11   1   9       38.38       35.54     12.67 o 
  13   1   9        7.25        5.45      7.94 o 
  15   1   9       40.50        8.30     20.54 o 
  17   1   9       10.20       24.09     10.27 o 
 -26   2   9       23.85        0.00      7.59 o 
 -24   2   9       31.82        1.58     24.10 o 
 -22   2   9      375.10      415.97     73.94 o 
 -20   2   9       92.32      133.93     44.25 o 
 -18   2   9     1884.52     2204.64    239.49 o 
 -16   2   9      725.59      793.28     67.93 o 
 -14   2   9       50.89       69.72     17.74 o 
 -12   2   9      196.09      198.05     22.56 o 
 -10   2   9     1528.43     1373.58     66.53 o 
  -8   2   9      341.35      338.72     16.26 o 
  -6   2   9     1834.70     1966.53     46.33 o 
  -4   2   9       22.66       20.60      3.24 o 
  -2   2   9      247.81      281.53     11.80 o 
   0   2   9        4.65        8.96      3.99 o 
   2   2   9      383.63      418.37     48.41 o 
   4   2   9      223.20      274.68     27.60 o 
   6   2   9      132.12      160.69     18.45 o 
   8   2   9      125.01      153.79     20.10 o 
  10   2   9      133.76      137.86     15.86 o 
  12   2   9       34.98        0.85     10.16 o 
  14   2   9      102.33       88.34     66.77 o 
  16   2   9        8.90        0.00      8.69 o 
 -25   3   9       15.50       18.56     17.38 o 
 -23   3   9       89.56      135.51     41.88 o 
 -21   3   9      308.99      441.19    119.39 o 
 -19   3   9       86.50      133.53     35.16 o 
 -17   3   9      270.95      328.08     42.59 o 
 -15   3   9      358.10      382.07     41.88 o 
 -13   3   9     1107.80     1138.04     79.53 o 
 -11   3   9       56.13       46.31     18.27 o 
  -9   3   9      372.48      334.05     26.80 o 
  -7   3   9       82.77      112.25     18.89 o 
  -5   3   9      398.81      426.37     28.23 o 
  -3   3   9      134.51      148.24     12.91 o 
  -1   3   9      672.35      769.91     57.02 o 
   1   3   9      212.21      232.76     19.80 o 
   3   3   9       12.30       21.26      8.86 o 
   5   3   9       15.63        5.93      9.04 o 
   7   3   9      128.89      150.52     16.75 o 
   9   3   9      105.59      127.34     20.49 o 
  11   3   9       12.50        3.78      6.72 o 
  13   3   9       24.42        0.68      6.16 o 
  15   3   9        0.74        1.48      4.85 o 
 -22   4   9       47.64       18.08     31.21 o 
 -20   4   9       53.84       76.62     26.67 o 
 -18   4   9       48.45       42.15     39.70 o 
 -16   4   9      245.55      289.51     41.30 o 
 -14   4   9       78.72      103.25     26.50 o 
 -12   4   9      360.10      382.34     64.45 o 
 -10   4   9      153.56      186.90     38.72 o 
  -8   4   9       92.61      110.78     17.83 o 
  -6   4   9      192.12      218.67     23.54 o 
  -4   4   9      140.72      156.02     16.95 o 
  -2   4   9       66.57       43.50     12.73 o 
   0   4   9      122.52      129.36     14.60 o 
   2   4   9       29.99       43.10     11.65 o 
   4   4   9      249.83      264.61     20.98 o 
   6   4   9       34.19       24.82     10.35 o 
   8   4   9       25.44        8.68     10.14 o 
  10   4   9        3.85        0.71      7.61 o 
  12   4   9       13.60        2.93      7.14 o 
  14   4   9       14.10        8.40      7.01 o 
 -21   5   9       12.53        0.00      7.11 o 
 -19   5   9        1.49        4.58      8.58 o 
 -17   5   9       35.68       28.55     16.79 o 
 -15   5   9      177.36      251.73     49.79 o 
 -13   5   9       69.52       77.03     31.60 o 
 -11   5   9      311.91      315.87     83.02 o 
  -9   5   9       89.68       90.47     38.72 o 
  -7   5   9      103.65      118.34     22.34 o 
  -5   5   9       70.45       31.71     31.21 o 
  -3   5   9      189.11      189.38     19.95 o 
  -1   5   9      152.69      173.63     19.48 o 
   1   5   9        3.22        2.66      7.89 o 
   3   5   9       13.73        8.41      7.39 o 
   5   5   9        9.49        9.91      8.88 o 
   7   5   9       15.73       15.68      9.08 o 
   9   5   9        8.49        0.46      7.21 o 
  11   5   9        7.46        7.05      6.57 o 
 -16   6   9       21.54       20.93     14.22 o 
 -14   6   9       38.88       38.32     22.12 o 
 -12   6   9       74.77       79.80     30.02 o 
 -10   6   9      115.26      124.06     35.95 o 
  -8   6   9       94.95       96.00     32.79 o 
  -6   6   9      208.59      211.12     25.78 o 
  -4   6   9      429.74      439.51     42.73 o 
  -2   6   9      116.08      118.38     18.32 o 
   0   6   9        9.77        3.40      7.28 o 
   2   6   9        6.10        4.51      8.53 o 
   4   6   9       35.71       28.21     24.69 o 
   6   6   9       23.39       29.07      7.76 o 
   8   6   9       33.36       23.70      7.58 o 
 -11   7   9       11.34       15.80     21.33 o 
  -9   7   9       10.51       35.94     24.09 o 
  -7   7   9       44.41       55.70     19.75 o 
  -5   7   9        4.85        8.69     11.45 o 
  -3   7   9       26.43       25.67     11.45 o 
  -1   7   9       31.41        0.79      6.72 o 
   1   7   9        2.95        0.39      4.74 o 
  -9  -7  10       49.94       59.97     50.76 o 
  -7  -7  10       19.59        0.85     10.00 o 
  -5  -7  10        3.46        2.03      6.64 o 
  -3  -7  10        8.29        9.08     19.75 o 
  -1  -7  10       14.46       13.43     18.96 o 
 -16  -6  10        0.74        6.32     18.96 o 
 -14  -6  10        1.96        1.71      8.43 o 
 -12  -6  10       16.37       23.42     13.63 o 
 -10  -6  10       80.54       97.70     20.74 o 
  -8  -6  10       14.16        9.87     14.61 o 
  -6  -6  10       80.40       94.42     29.63 o 
  -4  -6  10      178.34      211.82     61.65 o 
  -2  -6  10       21.07       11.28     12.24 o 
   0  -6  10       28.72       18.41     20.34 o 
   2  -6  10       50.02       34.76     27.65 o 
   4  -6  10       29.16       35.95     18.17 o 
   6  -6  10       14.79        6.35     11.01 o 
 -19  -5  10        4.80       15.80     13.03 o 
 -17  -5  10        1.80        5.13     18.17 o 
 -15  -5  10       46.86       47.14     46.22 o 
 -13  -5  10       35.67       27.81     30.22 o 
 -11  -5  10       87.13        0.40     20.15 o 
  -9  -5  10       97.63       88.10     29.24 o 
  -7  -5  10       19.84        5.53     15.80 o 
  -5  -5  10      600.65      582.81    110.79 o 
  -3  -5  10      343.84      354.64     57.72 o 
  -1  -5  10       19.18       10.66     20.93 o 
   1  -5  10       60.81       52.14     28.44 o 
   3  -5  10       41.97       45.97     14.71 o 
   5  -5  10        1.50        7.35      9.20 o 
   7  -5  10        6.49       12.70     10.81 o 
   9  -5  10        0.53        0.39      9.48 o 
  11  -5  10        2.88        4.74      9.48 o 
 -22  -4  10       12.47        0.39      9.08 o 
 -20  -4  10       14.96        0.00      8.69 o 
 -18  -4  10       11.68       25.67     16.59 o 
 -16  -4  10      249.79      404.35     54.15 o 
 -14  -4  10      618.17      508.85     62.12 o 
 -12  -4  10      953.40      901.46     93.87 o 
 -10  -4  10      169.64      136.95     26.09 o 
  -8  -4  10       45.94       61.23     24.89 o 
  -6  -4  10       22.12       23.30     20.14 o 
  -4  -4  10      149.51      154.89     57.30 o 
  -2  -4  10      610.15      620.43     76.76 o 
   0  -4  10       46.57       38.28     14.46 o 
   2  -4  10      250.33      223.42     46.43 o 
   4  -4  10       48.07       51.96     18.03 o 
   6  -4  10       43.08       47.50     17.94 o 
   8  -4  10       46.09       42.30     15.79 o 
  10  -4  10       17.02       19.35     22.51 o 
  12  -4  10        3.72        3.95     12.24 o 
 -21  -3  10      397.67      480.87     64.85 o 
 -19  -3  10       51.10       60.47     24.84 o 
 -17  -3  10      425.42      558.10     53.25 o 
 -15  -3  10     1986.12     2222.01    202.61 o 
 -13  -3  10     2174.42     2467.14    220.64 o 
 -11  -3  10     1126.50     1267.69    102.05 o 
  -9  -3  10      152.82      171.89     31.22 o 
  -7  -3  10       50.09       33.97     19.75 o 
  -5  -3  10       14.49        9.48     15.80 o 
  -3  -3  10      127.07      102.58     14.94 o 
  -1  -3  10      108.16       85.71     18.39 o 
   1  -3  10        0.24        3.55      9.49 o 
   3  -3  10      188.42      177.80     28.36 o 
   5  -3  10       49.38       50.77     16.04 o 
   7  -3  10       26.61       28.84     18.19 o 
   9  -3  10       40.81       62.41     20.94 o 
  11  -3  10        7.33        0.39     11.85 o 
  13  -3  10       20.21        0.00     15.01 o 
  15  -3  10        2.17        8.69      9.48 o 
 -24  -2  10       10.51        0.00     12.24 o 
 -22  -2  10       44.59        0.00     38.32 o 
 -20  -2  10      167.46      211.80     67.57 o 
 -18  -2  10        7.72       30.81     32.78 o 
 -16  -2  10      761.42      874.85     93.82 o 
 -14  -2  10     1071.09     1113.89    105.41 o 
 -12  -2  10      283.53      266.84     39.14 o 
 -10  -2  10        6.21       17.91      9.20 o 
  -8  -2  10      671.62      803.15    134.59 o 
  -6  -2  10      516.81      596.44     42.09 o 
  -4  -2  10      287.99      299.85     23.98 o 
  -2  -2  10      599.24      600.86     54.84 o 
   0  -2  10       17.14       14.50     13.27 o 
   2  -2  10      321.80      292.77     35.41 o 
   4  -2  10       60.21       48.64     17.29 o 
   6  -2  10      135.69      141.20     26.52 o 
   8  -2  10       64.25       69.07     16.17 o 
  10  -2  10      119.79      123.13     25.00 o 
  12  -2  10        7.91        0.00     15.01 o 
  14  -2  10        0.51        0.00      8.69 o 
  16  -2  10        2.46        0.00      6.32 o 
 -25  -1  10       32.09        0.00     17.78 o 
 -23  -1  10       40.68        1.58     22.12 o 
 -21  -1  10      381.68      473.30     71.17 o 
 -19  -1  10      177.19      166.37     41.89 o 
 -17  -1  10      453.88      504.66     65.65 o 
 -15  -1  10       60.80       67.95     25.28 o 
 -13  -1  10      817.37     1073.63    115.24 o 
 -11  -1  10       67.31       99.79     20.49 o 
  -9  -1  10       25.45       32.35      6.48 o 
  -7  -1  10      736.29      733.16     68.33 o 
  -5  -1  10      190.83      174.46     11.51 o 
  -3  -1  10      335.67      347.72     35.03 o 
  -1  -1  10       30.37       37.49      7.06 o 
   1  -1  10      231.21      262.95     27.38 o 
   3  -1  10      125.17      125.44     14.86 o 
   5  -1  10       35.20       24.55     12.36 o 
   7  -1  10      153.09      186.34     36.19 o 
   9  -1  10      347.72      376.49     37.12 o 
  11  -1  10       68.07       41.01     29.69 o 
  13  -1  10       39.90       28.53     25.48 o 
  15  -1  10        6.19       19.35     21.33 o 
 -26   0  10        0.21        0.00     13.03 o 
 -24   0  10      247.62      320.17     61.66 o 
 -22   0  10       46.06        2.37     16.99 o 
 -20   0  10        4.74       14.22     20.93 o 
 -18   0  10      312.90      347.10     58.11 o 
 -16   0  10       10.07        1.97     13.03 o 
 -14   0  10     1432.18     1639.43    144.03 o 
 -12   0  10       12.64        4.74     11.45 o 
 -10   0  10       11.07        7.43      3.38 o 
  -8   0  10     1163.51     1222.80     71.36 o 
  -6   0  10     2595.71     2726.52    146.38 o 
  -4   0  10     1154.73     1289.16     84.28 o 
  -2   0  10     1077.96     1159.75     78.40 o 
   0   0  10      277.50      300.90     20.58 o 
   2   0  10      236.98      259.04     26.81 o 
   4   0  10       43.69       75.89     14.44 o 
   6   0  10      234.75      244.08     47.28 o 
   8   0  10       57.20       90.27     16.24 o 
  10   0  10       49.96       56.04     15.67 o 
  12   0  10       73.85       27.80     26.57 o 
  14   0  10        6.75        1.75      8.33 o 
  16   0  10       21.08       24.49     10.66 o 
 -25   1  10       31.52        0.00     13.83 o 
 -23   1  10       40.41        0.40     15.80 o 
 -21   1  10      384.71      487.54     83.43 o 
 -19   1  10      176.90      161.23     45.44 o 
 -17   1  10      454.80      477.37     70.79 o 
 -15   1  10       61.59       79.01     26.86 o 
 -13   1  10      816.67      829.21     69.82 o 
 -11   1  10       65.44       72.10      7.55 o 
  -9   1  10       24.74       21.19      5.69 o 
  -7   1  10      734.59      732.81     32.86 o 
  -5   1  10      186.78      192.10     13.14 o 
  -3   1  10      338.62      362.01     23.38 o 
  -1   1  10       29.19       33.04      5.26 o 
   1   1  10      229.80      289.80     25.57 o 
   3   1  10      127.21      142.81     17.84 o 
   5   1  10       34.57       29.36      8.56 o 
   7   1  10      152.69      159.86     18.02 o 
   9   1  10      349.18      369.44     53.34 o 
  11   1  10       68.65       27.46     27.98 o 
  13   1  10       39.77       24.05     29.63 o 
  15   1  10        6.27       15.40     19.35 o 
  17   1  10        1.09        3.55      9.87 o 
 -26   2  10        3.94        1.58     12.64 o 
 -24   2  10       10.63        9.48     17.38 o 
 -22   2  10       44.80       78.21     32.00 o 
 -20   2  10      168.71      271.08     58.88 o 
 -18   2  10        7.10       17.38     42.66 o 
 -16   2  10      763.55      843.08     74.14 o 
 -14   2  10     1077.33     1068.03     81.43 o 
 -12   2  10      282.84      256.09     26.16 o 
 -10   2  10        5.62       11.90      7.97 o 
  -8   2  10      666.97      711.15     29.09 o 
  -6   2  10      518.78      477.14     20.88 o 
  -4   2  10      288.31      345.11     19.48 o 
  -2   2  10      590.03      707.22     32.24 o 
   0   2  10       16.22       18.73      6.48 o 
   2   2  10      322.94      388.29     28.82 o 
   4   2  10       61.47       46.52     11.83 o 
   6   2  10      135.45      143.31     55.55 o 
   8   2  10       65.03        7.28     12.47 o 
  10   2  10      121.18      154.33     16.60 o 
  12   2  10        8.09        8.75      9.20 o 
  14   2  10        0.48        0.00      6.87 o 
  16   2  10        2.47        0.39      9.48 o 
 -25   3  10        9.58       26.07     17.77 o 
 -23   3  10      167.60      246.99     81.01 o 
 -21   3  10      398.00      663.17     93.33 o 
 -19   3  10       50.21       61.02     25.86 o 
 -17   3  10      428.93      475.52     58.25 o 
 -15   3  10     1985.81     2099.95    144.75 o 
 -13   3  10     2179.50     2261.97    169.92 o 
 -11   3  10     1123.07     1189.66     85.21 o 
  -9   3  10      151.35      182.75     32.56 o 
  -7   3  10       48.42       45.12     12.99 o 
  -5   3  10       15.12       14.69      8.59 o 
  -3   3  10      127.73      157.33     13.87 o 
  -1   3  10      107.18      117.33     13.99 o 
   1   3  10        0.13        1.25      5.36 o 
   3   3  10      191.43      215.78     20.35 o 
   5   3  10       47.92       18.95     13.23 o 
   7   3  10       26.65       18.80     11.34 o 
   9   3  10       40.07       10.63      9.50 o 
  11   3  10        7.23        1.41      5.74 o 
  13   3  10       19.81       15.49      8.36 o 
  15   3  10        2.29        0.00      8.69 o 
 -22   4  10       12.15        3.43      5.84 o 
 -20   4  10       15.12        0.44      7.69 o 
 -18   4  10       11.08       12.95     17.12 o 
 -16   4  10      250.51      295.79     40.52 o 
 -14   4  10      617.17      747.04     83.09 o 
 -12   4  10      947.04     1022.25    107.33 o 
 -10   4  10      166.67      156.09     37.54 o 
  -8   4  10       45.15       59.72     15.78 o 
  -6   4  10       22.97       27.09     15.57 o 
  -4   4  10      150.78      176.17     21.30 o 
  -2   4  10      605.69      646.45     40.94 o 
   0   4  10       46.36       47.20     10.99 o 
   2   4  10      251.54      274.57     21.53 o 
   4   4  10       47.52       51.37     12.63 o 
   6   4  10       42.79        0.04      7.73 o 
   8   4  10       45.55       14.78     15.49 o 
  10   4  10       17.10        6.48      8.52 o 
  12   4  10        3.61        8.12      6.59 o 
 -19   5  10        4.96        8.63      9.76 o 
 -17   5  10        1.74        0.00     20.93 o 
 -15   5  10       45.57       59.65     26.07 o 
 -13   5  10       35.19        8.69     35.16 o 
 -11   5  10       87.02       88.10     24.89 o 
  -9   5  10       97.14      101.93     33.19 o 
  -7   5  10       20.92        8.81      9.68 o 
  -5   5  10      602.72      674.36     59.94 o 
  -3   5  10      349.18      385.06     29.67 o 
  -1   5  10       19.96       21.00     12.57 o 
   1   5  10       59.80       61.60     24.21 o 
   3   5  10       42.34       38.67     19.33 o 
   5   5  10        1.50        2.41      7.00 o 
   7   5  10        6.75        3.59      8.15 o 
   9   5  10        0.60        1.93      5.83 o 
  11   5  10        2.90        6.02      4.89 o 
 -16   6  10        0.67        4.34     20.14 o 
 -14   6  10        2.06        3.16     12.64 o 
 -12   6  10       16.70       23.70     21.33 o 
 -10   6  10       80.41       98.37     31.21 o 
  -8   6  10       13.64        2.76     16.19 o 
  -6   6  10       81.51       79.43     20.35 o 
  -4   6  10      177.62      196.15     29.64 o 
  -2   6  10       21.46       15.05     14.61 o 
   0   6  10       28.09       21.25     10.07 o 
   2   6  10       50.04       30.82     33.77 o 
   4   6  10       29.09       30.22     12.15 o 
   6   6  10       14.57       20.54     11.85 o 
  -9   7  10       49.80       81.77     30.81 o 
  -7   7  10       19.80       23.70     12.24 o 
  -5   7  10        3.39        5.92      9.08 o 
 -16  -6  11       10.75       31.20     23.70 o 
 -14  -6  11       25.92       34.83     10.38 o 
 -12  -6  11       13.61       20.91     11.57 o 
 -10  -6  11        4.61       10.14      9.89 o 
  -8  -6  11       22.24       19.75     17.77 o 
  -6  -6  11       25.51       27.25     19.35 o 
  -4  -6  11      134.65      138.30     54.53 o 
  -2  -6  11      125.44      170.62     25.68 o 
   0  -6  11        4.86        0.37      7.68 o 
   2  -6  11       38.07        1.58     18.96 o 
   4  -6  11        0.15        7.73      9.48 o 
 -19  -5  11        2.83        3.16      8.69 o 
 -17  -5  11       36.12       71.50     22.12 o 
 -15  -5  11       21.37       58.46     35.15 o 
 -13  -5  11       28.02        0.39     16.59 o 
 -11  -5  11       34.89        0.00     19.36 o 
  -9  -5  11       23.38       28.04     21.33 o 
  -7  -5  11      111.10      107.46     33.19 o 
  -5  -5  11        0.43        3.16     25.67 o 
  -3  -5  11        8.47        7.11     17.38 o 
  -1  -5  11       94.90       85.73     30.03 o 
   1  -5  11       38.08       48.59     23.31 o 
   3  -5  11       15.94        5.01     14.53 o 
   5  -5  11       15.17       22.41     12.48 o 
   7  -5  11        7.90       15.81      7.96 o 
   9  -5  11        7.58        2.76      9.87 o 
 -20  -4  11      100.88      146.18     26.08 o 
 -18  -4  11       87.90       63.59     55.31 o 
 -16  -4  11      180.56      256.07     41.49 o 
 -12  -4  11      203.38      128.02     79.24 o 
 -10  -4  11      439.15      426.32     56.16 o 
  -8  -4  11      228.58      239.51     44.27 o 
  -6  -4  11      484.43      547.81     76.34 o 
  -4  -4  11       89.00       85.33     31.21 o 
  -2  -4  11      268.56      279.06     77.87 o 
   0  -4  11        6.61        7.33     10.49 o 
   2  -4  11       20.92       12.83     19.07 o 
   4  -4  11      115.08      133.56     29.92 o 
   6  -4  11        0.25        7.21     12.70 o 
   8  -4  11       52.08       19.03     24.69 o 
  10  -4  11        4.62        5.53     13.43 o 
  12  -4  11        1.28        0.00      7.50 o 
 -23  -3  11       13.62        0.00      7.90 o 
 -21  -3  11       26.97        5.92     14.22 o 
 -19  -3  11      165.77      229.20     26.49 o 
 -17  -3  11      834.36     1087.68    142.34 o 
 -15  -3  11      502.19      495.22     88.21 o 
 -13  -3  11     1473.72     1672.06    155.50 o 
 -11  -3  11     1029.99      976.93    116.08 o 
  -9  -3  11      648.01      547.31     66.09 o 
  -7  -3  11       34.77       33.97     35.16 o 
  -5  -3  11      270.59      252.59     46.25 o 
  -3  -3  11      882.53      866.52    131.88 o 
  -1  -3  11      192.32      175.37     28.65 o 
   1  -3  11      683.51      573.01     52.01 o 
   3  -3  11      161.70      143.39     34.08 o 
   5  -3  11       23.93       23.15     18.12 o 
   7  -3  11        2.79        3.90     10.16 o 
   9  -3  11       33.83        0.18     13.40 o 
  11  -3  11        7.53        0.00     11.85 o 
  13  -3  11        1.76        0.00      8.29 o 
 -24  -2  11       27.16        0.00     15.01 o 
 -22  -2  11       25.35        0.39     17.38 o 
 -20  -2  11      141.14      189.66     41.49 o 
 -18  -2  11      707.00      801.86     92.22 o 
 -16  -2  11     1519.33     1993.23    222.97 o 
 -14  -2  11     1452.10     1643.50    151.54 o 
 -12  -2  11     1085.24     1159.53    106.60 o 
 -10  -2  11       34.30       22.78     13.56 o 
  -8  -2  11      199.07      177.45     47.03 o 
  -6  -2  11      530.34      571.86     60.34 o 
  -4  -2  11       14.61       14.92      8.60 o 
  -2  -2  11        0.80        8.49      8.43 o 
   0  -2  11       23.89       15.42     15.74 o 
   2  -2  11      353.29      331.59     39.32 o 
   4  -2  11      124.83      110.44     26.33 o 
   6  -2  11        6.26        9.05     13.15 o 
   8  -2  11      103.82      115.09     25.12 o 
  10  -2  11        3.57        0.00      8.92 o 
  12  -2  11        0.91        0.00     11.85 o 
  14  -2  11        2.81       16.19     11.06 o 
 -25  -1  11      113.96      192.42     39.91 o 
 -23  -1  11       29.71        0.00     14.61 o 
 -21  -1  11      298.67      336.41     59.30 o 
 -19  -1  11       77.48      119.31     35.55 o 
 -17  -1  11      152.31      151.73     36.35 o 
 -15  -1  11      459.15      505.07     87.01 o 
 -13  -1  11      716.49      847.11     84.71 o 
 -11  -1  11     1136.21     1479.14    256.48 o 
  -9  -1  11      258.02      323.45     38.50 o 
  -7  -1  11      139.21      159.14     11.38 o 
  -5  -1  11      459.73      496.94     41.97 o 
  -3  -1  11      118.37      112.74     12.39 o 
  -1  -1  11       82.93      100.98     12.92 o 
   1  -1  11      889.21      963.88    169.68 o 
   3  -1  11      125.79      151.87     24.99 o 
   5  -1  11       60.84       72.48     14.92 o 
   7  -1  11       26.37       28.27     13.10 o 
   9  -1  11       82.99      120.55     19.48 o 
  11  -1  11       20.19       13.76     12.18 o 
  13  -1  11       35.92        0.00     13.43 o 
  15  -1  11       19.65       19.35     15.40 o 
 -24   0  11       49.22        2.77     16.99 o 
 -22   0  11       22.93        0.00     18.96 o 
 -20   0  11        1.59       11.85     19.75 o 
 -18   0  11      159.73       84.96     32.80 o 
 -16   0  11      226.12      268.76     68.77 o 
 -14   0  11       82.60      107.06     29.23 o 
 -12   0  11      395.44      414.36     27.71 o 
 -10   0  11       61.46       44.55     11.35 o 
  -8   0  11      649.79      698.91     57.30 o 
  -6   0  11     4834.45     5186.11    395.00 o 
  -4   0  11     2399.46     2464.91    176.13 o 
  -2   0  11       55.55       54.53      8.01 o 
   0   0  11      188.34      188.88     20.67 o 
   2   0  11      230.54      222.40     65.81 o 
   4   0  11      224.94      230.97     41.49 o 
   6   0  11       35.62       41.07     17.00 o 
   8   0  11       61.03       75.80     16.29 o 
  10   0  11      135.76      150.08     24.01 o 
  12   0  11       36.89       11.06     11.73 o 
  14   0  11        2.11        7.89      9.13 o 
 -23   1  11       29.05        3.55     16.59 o 
 -21   1  11      298.73      327.32     99.22 o 
 -19   1  11       78.41       92.44     36.34 o 
 -17   1  11      151.49      139.88     39.51 o 
 -15   1  11      454.04      456.81     89.78 o 
 -13   1  11      716.02      821.06     59.67 o 
 -11   1  11     1137.11     1112.89     57.82 o 
  -9   1  11      258.05      254.88     13.30 o 
  -7   1  11      143.09      182.92     10.92 o 
  -5   1  11      458.46      530.36     31.74 o 
  -3   1  11      118.19      131.55     11.03 o 
  -1   1  11       82.40      116.11     20.59 o 
   1   1  11      897.53     1034.02    117.32 o 
   3   1  11      122.50      144.27     18.99 o 
   5   1  11       60.40       55.63     17.22 o 
   7   1  11       26.64       19.47     15.83 o 
   9   1  11       83.67       85.42     36.06 o 
  11   1  11       20.15       18.97     23.11 o 
  13   1  11       36.16       16.10     17.01 o 
  15   1  11       19.74        0.00      8.69 o 
 -24   2  11       27.22       31.99     20.93 o 
 -22   2  11       25.56       31.60     22.51 o 
 -20   2  11      138.95      221.67     77.84 o 
 -18   2  11      714.64      783.67    106.86 o 
 -16   2  11     1520.88     1729.84    130.67 o 
 -14   2  11     1460.77     1572.05    113.02 o 
 -12   2  11     1082.61     1082.58     80.71 o 
 -10   2  11       33.42       20.78     13.21 o 
  -8   2  11      198.45      198.91     15.84 o 
  -6   2  11      539.30      557.90     52.32 o 
  -4   2  11       14.76       16.51      5.48 o 
  -2   2  11        0.90        4.79      7.53 o 
   0   2  11       23.14       23.26      8.03 o 
   2   2  11      356.17      430.44     46.46 o 
   4   2  11      125.35      154.98     18.59 o 
   6   2  11        6.06        3.45      7.91 o 
   8   2  11      105.22      111.79     25.21 o 
  10   2  11        3.63        2.73      5.06 o 
  12   2  11        0.97        3.19      5.89 o 
  14   2  11        2.85        2.31      6.80 o 
 -23   3  11       12.99       11.45     14.61 o 
 -21   3  11       27.28       36.73     23.30 o 
 -19   3  11      167.17      186.50     31.18 o 
 -17   3  11      834.46      942.02     79.10 o 
 -15   3  11      499.76      504.22     54.39 o 
 -13   3  11     1477.41     1517.26    109.42 o 
 -11   3  11     1029.52     1010.67    102.22 o 
  -9   3  11      648.89      673.19     72.03 o 
  -7   3  11       36.03       56.06     14.89 o 
  -5   3  11      274.04      285.82     31.31 o 
  -3   3  11      873.31      952.67     91.63 o 
  -1   3  11      192.85      255.44     20.40 o 
   1   3  11      691.38      807.00     69.29 o 
   3   3  11      161.29      187.16     23.16 o 
   5   3  11       23.84       17.68     10.91 o 
   7   3  11        2.77        0.56      6.13 o 
   9   3  11       34.67       13.96     11.44 o 
  11   3  11        7.51        3.14      6.81 o 
  13   3  11        1.63        0.78      3.57 o 
 -22   4  11        0.68        0.39     14.61 o 
 -20   4  11      100.75      112.85     22.30 o 
 -18   4  11       86.90       81.11     56.69 o 
 -16   4  11      179.32      178.02     30.83 o 
 -14   4  11      228.98      316.58     51.38 o 
 -12   4  11      204.08      188.11     35.96 o 
 -10   4  11      442.34      452.03     64.86 o 
  -8   4  11      231.96      271.90     34.06 o 
  -6   4  11      487.94      644.99     64.27 o 
  -4   4  11       87.86       70.16     16.11 o 
  -2   4  11      269.52      293.14     31.17 o 
   0   4  11        6.61        5.03      7.08 o 
   2   4  11       20.81       13.80      9.55 o 
   4   4  11      114.13      126.86     24.24 o 
   6   4  11        0.28        0.00      5.06 o 
   8   4  11       52.31       77.91     12.58 o 
  10   4  11        4.54        8.75      6.43 o 
  12   4  11        1.30        1.21      4.25 o 
 -19   5  11        2.94        0.00      9.87 o 
 -17   5  11       36.64       53.72     25.28 o 
 -15   5  11       21.53       39.50     41.47 o 
 -13   5  11       27.50       48.98     20.54 o 
 -11   5  11       35.67       69.52     22.52 o 
  -9   5  11       23.08       32.39     23.70 o 
  -7   5  11      111.00      115.65     25.23 o 
  -5   5  11        0.42        6.69     10.70 o 
  -3   5  11        8.44        7.83      8.02 o 
  -1   5  11       96.21       68.83     22.51 o 
   1   5  11       38.05       30.24     22.77 o 
   3   5  11       15.61        8.15      6.38 o 
   5   5  11       15.00        5.87      6.90 o 
   7   5  11        7.86        5.91      6.33 o 
   9   5  11        7.48        8.63      6.37 o 
 -16   6  11       11.22       28.83     27.65 o 
 -14   6  11       26.70       31.20     19.75 o 
 -12   6  11       13.88       33.97     20.54 o 
 -10   6  11        4.39        0.00     15.40 o 
  -8   6  11       22.35       15.01     18.96 o 
  -6   6  11       25.82       20.93     29.62 o 
  -4   6  11      134.56      152.66     20.03 o 
  -2   6  11      126.92      157.27     36.15 o 
   0   6  11        4.53        3.04      6.28 o 
   2   6  11       38.22       41.93     11.20 o 
   4   6  11        0.14        1.58      8.29 o 
 -14  -6  12        1.56        7.90     11.06 o 
 -12  -6  12       10.67       16.34     10.15 o 
 -10  -6  12        9.89        7.68      9.28 o 
  -8  -6  12       37.38        3.95     16.99 o 
  -6  -6  12      132.55      155.68     33.98 o 
  -4  -6  12        8.92       13.82     14.61 o 
  -2  -6  12       36.37        0.00     17.52 o 
   0  -6  12       60.32       91.06     58.27 o 
   2  -6  12       26.99        0.01      9.91 o 
 -19  -5  12       68.71      135.11     22.52 o 
 -17  -5  12       17.32       33.97     16.98 o 
 -15  -5  12       35.92       11.46     20.34 o 
 -13  -5  12       16.10        0.00     24.88 o 
 -11  -5  12       86.58      101.14     29.23 o 
  -9  -5  12        1.31        0.00     12.24 o 
  -7  -5  12      171.18      165.18     41.49 o 
  -5  -5  12      114.11      143.82     39.51 o 
  -3  -5  12       15.93       25.28     21.72 o 
  -1  -5  12      226.01      245.05     46.64 o 
   1  -5  12       56.37        0.00     20.54 o 
   3  -5  12        7.14        9.67      8.58 o 
   5  -5  12       16.51       14.46      7.89 o 
   7  -5  12       11.84       13.75      7.77 o 
 -20  -4  12       37.13       58.13     48.39 o 
 -18  -4  12       84.32       66.20     73.28 o 
 -16  -4  12       20.05       11.93     13.82 o 
 -12  -4  12      538.82      579.54     72.00 o 
 -10  -4  12      908.32      736.90    155.04 o 
  -8  -4  12      233.16      242.67     45.85 o 
  -6  -4  12      422.91      391.50     65.65 o 
  -4  -4  12       41.96       43.06     28.44 o 
  -2  -4  12       29.17       30.81     37.13 o 
   0  -4  12       17.05       14.22     29.23 o 
   2  -4  12       60.05       29.03     24.49 o 
   4  -4  12      113.28      136.55     24.37 o 
   6  -4  12        4.74        0.00      9.60 o 
   8  -4  12        8.74       21.72     11.83 o 
  10  -4  12        3.38        0.39      9.08 o 
 -23  -3  12        1.61        0.00     10.66 o 
 -21  -3  12       30.35        0.00     13.82 o 
 -19  -3  12      292.52      397.54     34.74 o 
 -17  -3  12      839.47     1313.39    177.98 o 
 -15  -3  12       42.59       45.03     35.16 o 
 -13  -3  12       87.06       97.19     27.65 o 
 -11  -3  12     1857.01     1891.33    136.48 o 
  -9  -3  12     2335.40     2282.10    219.14 o 
  -7  -3  12     1373.14     1348.41    185.21 o 
  -5  -3  12       21.71       30.41     21.72 o 
  -3  -3  12       16.60       16.59     29.23 o 
  -1  -3  12       46.41       38.44     16.99 o 
   1  -3  12       11.81       15.08     14.55 o 
   3  -3  12       44.88       23.79     26.26 o 
   5  -3  12       10.83        0.00     15.18 o 
   7  -3  12       77.35        0.00     26.47 o 
   9  -3  12        3.26        0.16      9.13 o 
  11  -3  12       14.56       23.70     13.43 o 
 -24  -2  12       34.41        0.00     16.59 o 
 -22  -2  12       80.21       96.79     30.02 o 
 -20  -2  12       73.84        5.14     27.26 o 
 -18  -2  12      123.91      156.46     38.72 o 
 -16  -2  12      874.40     1073.90    140.18 o 
 -14  -2  12      400.28      413.23     56.94 o 
 -12  -2  12      699.50      741.72     79.16 o 
 -10  -2  12      935.21      868.14     66.94 o 
  -8  -2  12      489.92      498.01     81.88 o 
  -6  -2  12      145.07      111.03     32.01 o 
  -4  -2  12       58.83       42.54     15.01 o 
  -2  -2  12       44.46       41.79     15.12 o 
   0  -2  12       20.40       12.94     16.58 o 
   2  -2  12       24.83       30.09     16.79 o 
   4  -2  12       62.22       56.37     21.63 o 
   6  -2  12       13.34       11.16     15.65 o 
   8  -2  12       10.57        0.00     10.94 o 
  10  -2  12       24.40        0.60     11.59 o 
  12  -2  12       16.34       13.82     13.43 o 
 -25  -1  12       20.07       39.50     23.30 o 
 -23  -1  12      178.80      234.74     52.95 o 
 -21  -1  12      107.10      185.69     43.46 o 
 -19  -1  12      147.82      152.92     64.01 o 
 -17  -1  12      419.97      495.90     69.60 o 
 -15  -1  12      182.54      211.82     57.70 o 
 -13  -1  12       19.40       28.44     15.01 o 
 -11  -1  12      154.45      158.46     49.00 o 
  -9  -1  12      845.70      806.69     57.27 o 
  -7  -1  12       97.13      101.68     10.45 o 
  -5  -1  12       36.41       29.11     12.35 o 
  -3  -1  12     1232.74      984.70    104.68 o 
  -1  -1  12       71.65       81.41     15.26 o 
   1  -1  12       26.12       42.53     14.29 o 
   3  -1  12      102.80      109.70     22.97 o 
   5  -1  12       85.82       85.92     17.27 o 
   7  -1  12       55.70       42.70     17.31 o 
   9  -1  12       23.74       16.70     13.06 o 
  11  -1  12       25.76        0.39      8.94 o 
  13  -1  12       13.87        6.32     12.64 o 
 -26   0  12       90.64      122.09     33.19 o 
 -24   0  12        1.10        2.76     24.09 o 
 -22   0  12      235.77      278.25     58.50 o 
 -20   0  12      487.57      599.63     86.62 o 
 -18   0  12      526.74      659.42     88.61 o 
 -16   0  12      832.23     1017.18    108.49 o 
 -14   0  12      168.52      142.65     33.59 o 
 -12   0  12      484.92      527.28     59.33 o 
 -10   0  12      671.64      746.80    122.29 o 
  -8   0  12      429.23      476.45     58.00 o 
  -6   0  12      440.30      444.27     43.93 o 
  -4   0  12     2776.65     3245.31    359.04 o 
  -2   0  12       25.76       19.37      8.16 o 
   0   0  12     1099.43     1250.24    244.80 o 
   2   0  12      242.86      258.17     49.39 o 
   4   0  12       44.37       34.59     15.39 o 
   6   0  12        0.35        0.00      8.62 o 
   8   0  12       27.43       34.90     17.28 o 
  10   0  12        0.81        0.25      6.75 o 
  12   0  12        7.62        4.25      7.11 o 
  14   0  12        4.57        0.00      8.29 o 
 -25   1  12       19.97       48.98     25.67 o 
 -23   1  12      179.50      274.65     56.12 o 
 -21   1  12      107.57      151.71     47.81 o 
 -19   1  12      150.01      173.46     44.65 o 
 -17   1  12      420.92      479.68     72.76 o 
 -15   1  12      182.74      158.07     58.49 o 
 -13   1  12       18.90        6.32     10.25 o 
 -11   1  12      154.04      153.38     23.46 o 
  -9   1  12      845.39      894.27     63.65 o 
  -7   1  12       99.79      112.55      7.56 o 
  -5   1  12       35.88       32.00      5.18 o 
  -3   1  12     1235.39     1380.05    160.14 o 
  -1   1  12       71.95      100.88     13.47 o 
   1   1  12       26.30       67.18     15.56 o 
   3   1  12      102.74      111.50     14.83 o 
   5   1  12       86.31       72.06     21.92 o 
   7   1  12       55.57       66.07     27.03 o 
   9   1  12       23.62       30.37     13.57 o 
  11   1  12       25.79        8.08      8.52 o 
  13   1  12       13.94        7.78      6.54 o 
 -24   2  12       34.00       41.48     20.94 o 
 -22   2  12       80.47       65.98     56.89 o 
 -20   2  12       73.26      124.05     32.39 o 
 -18   2  12      124.70      181.35     46.23 o 
 -16   2  12      873.87      933.83     72.40 o 
 -14   2  12      397.62      420.66     45.24 o 
 -12   2  12      699.45      683.59     59.41 o 
 -10   2  12      938.01      899.84     61.83 o 
  -8   2  12      492.05      606.32     85.84 o 
  -6   2  12      143.61      164.22     19.71 o 
  -4   2  12       58.92       68.57     11.71 o 
  -2   2  12       44.65       57.68     12.46 o 
   0   2  12       20.88       18.56      8.10 o 
   2   2  12       24.90       36.68     10.45 o 
   4   2  12       61.27       73.97     13.84 o 
   6   2  12       13.43       11.50      8.38 o 
   8   2  12       10.66        2.32      5.37 o 
  10   2  12       24.31       24.73     11.11 o 
  12   2  12       16.67       11.23      6.68 o 
 -23   3  12        1.69        1.58     12.64 o 
 -21   3  12       30.69       43.06     21.73 o 
 -19   3  12      293.30      320.68     39.73 o 
 -17   3  12      835.06     1050.81     98.82 o 
 -15   3  12       42.50       49.28     17.32 o 
 -13   3  12       86.21       66.55     19.53 o 
 -11   3  12     1858.01     2006.35    224.78 o 
  -9   3  12     2327.05     2824.11    310.21 o 
  -7   3  12     1374.14     1650.19    210.99 o 
  -5   3  12       21.24       21.87     11.39 o 
  -3   3  12       16.59       16.37     11.50 o 
  -1   3  12       45.66       46.13     12.98 o 
   1   3  12       11.83       15.16      7.98 o 
   3   3  12       45.08       39.83     11.15 o 
   5   3  12       10.68       10.57      7.44 o 
   7   3  12       77.77       83.66     18.79 o 
   9   3  12        3.23        1.05      4.88 o 
  11   3  12       14.64       12.23      8.29 o 
 -22   4  12        8.22        0.00      6.71 o 
 -20   4  12       36.52       54.66     39.11 o 
 -18   4  12       84.01       90.01     24.69 o 
 -16   4  12       19.64       20.14     17.38 o 
 -14   4  12      286.12      337.19     53.37 o 
 -12   4  12      541.38      672.91     79.12 o 
 -10   4  12      906.60      907.67    127.52 o 
  -8   4  12      230.96      267.99     45.16 o 
  -6   4  12      419.86      495.82     50.82 o 
  -4   4  12       41.59       52.27     15.01 o 
  -2   4  12       30.11       37.39     14.63 o 
   0   4  12       16.93       13.81     10.42 o 
   2   4  12       60.18       64.51     24.97 o 
   4   4  12      112.58      138.79     27.66 o 
   6   4  12        4.75        2.62      5.11 o 
   8   4  12        8.57        6.24     11.52 o 
  10   4  12        3.35        2.57      5.12 o 
 -19   5  12       67.92      103.11     24.10 o 
 -17   5  12       17.39       34.76     19.35 o 
 -15   5  12       35.76       31.21     24.89 o 
 -13   5  12       16.43       33.18     20.14 o 
 -11   5  12       85.89      108.25     32.00 o 
  -9   5  12        1.25        0.00     13.43 o 
  -7   5  12      173.09      197.77     25.69 o 
  -5   5  12      115.03      158.10     26.43 o 
  -3   5  12       17.28       18.43      9.80 o 
  -1   5  12      226.81      276.31     25.10 o 
   1   5  12       57.26       24.14     19.47 o 
   3   5  12        6.87        6.68      5.67 o 
   5   5  12       15.82        5.93      6.13 o 
   7   5  12       12.01        9.68      8.23 o 
 -14   6  12        1.71        2.37     12.64 o 
 -12   6  12       10.14       26.46     18.17 o 
 -10   6  12       10.04        6.32     14.61 o 
  -8   6  12       37.14       32.00     18.57 o 
  -6   6  12      132.87      147.39     50.58 o 
  -4   6  12        8.97        8.86      8.40 o 
  -2   6  12       37.10       41.34     31.60 o 
   0   6  12       59.95       53.15     56.29 o 
   2   6  12       26.93       30.42     11.06 o 
 -12  -6  13        1.81        3.85      9.49 o 
 -10  -6  13        3.03        5.72      8.54 o 
  -8  -6  13        4.16        1.18     11.06 o 
  -6  -6  13        9.09        0.00     15.40 o 
  -4  -6  13       22.17        0.00     13.82 o 
  -2  -6  13        0.42        0.00      9.08 o 
   0  -6  13       95.58      105.89     28.84 o 
 -17  -5  13       19.22       29.23     15.01 o 
 -15  -5  13        2.69        4.73      8.49 o 
 -13  -5  13       33.52       44.24     18.57 o 
 -11  -5  13       40.01        0.00     18.17 o 
  -9  -5  13       18.69       18.56     17.38 o 
  -7  -5  13       26.92       27.65     21.72 o 
  -5  -5  13        1.98        0.00     11.06 o 
  -3  -5  13      100.07      150.53     50.57 o 
  -1  -5  13        7.52        0.00     18.17 o 
   1  -5  13        0.38        0.00     23.30 o 
   3  -5  13       28.26        0.39     17.38 o 
   5  -5  13       11.42       14.22      9.87 o 
 -20  -4  13       26.13        0.00      8.69 o 
 -18  -4  13       26.64        0.00      7.52 o 
 -16  -4  13       11.87        5.51      7.87 o 
 -12  -4  13      225.17      198.80     39.52 o 
 -10  -4  13       23.14        0.00     17.38 o 
  -8  -4  13       27.20       31.60     24.09 o 
  -6  -4  13      396.38      446.04    100.83 o 
  -4  -4  13       55.43       66.76     29.23 o 
  -2  -4  13      432.42      513.32     79.88 o 
   0  -4  13        8.24        0.00     20.93 o 
   2  -4  13      123.29       59.52     44.65 o 
   4  -4  13        2.19        1.01      7.82 o 
   6  -4  13        4.48        2.03      8.16 o 
   8  -4  13        1.33        0.98      5.79 o 
 -23  -3  13        9.33        0.00      6.71 o 
 -21  -3  13        8.16        3.55      9.48 o 
 -19  -3  13       10.02        0.00     13.43 o 
 -17  -3  13       30.40        4.00      9.73 o 
 -15  -3  13      226.54      250.97     62.45 o 
 -13  -3  13      490.31      500.74     69.22 o 
 -11  -3  13      326.32      275.11     47.28 o 
  -9  -3  13     2059.65     1964.57    235.64 o 
  -7  -3  13      283.20      261.29     50.20 o 
  -5  -3  13      118.18      124.06     37.14 o 
  -3  -3  13      165.58      180.98     49.00 o 
  -1  -3  13      221.50      192.93     47.23 o 
   1  -3  13      525.87      426.47     71.40 o 
   3  -3  13       38.51        0.00     20.53 o 
   5  -3  13      100.40       55.84     47.21 o 
   7  -3  13        6.61        0.42      9.03 o 
   9  -3  13       15.69       18.85     14.33 o 
  11  -3  13       21.16       13.82     24.49 o 
 -24  -2  13       42.68        0.00     17.38 o 
 -22  -2  13        1.58        0.00     15.40 o 
 -20  -2  13       82.66      123.65     35.56 o 
 -18  -2  13      222.16      298.39     52.17 o 
 -16  -2  13      138.58      194.40     56.11 o 
 -14  -2  13      173.43      237.89     41.89 o 
 -12  -2  13     1280.47     1389.62    170.08 o 
 -10  -2  13      191.07      162.47     26.23 o 
  -8  -2  13      280.22      266.43     50.99 o 
  -6  -2  13       91.20       90.08     35.16 o 
  -4  -2  13      272.28      202.37     47.24 o 
  -2  -2  13       76.44       64.05     19.73 o 
   0  -2  13       35.22       33.31     16.29 o 
   2  -2  13       65.39       59.06     20.46 o 
   4  -2  13       90.81       81.16     23.25 o 
   6  -2  13       32.81       26.99     30.61 o 
   8  -2  13       38.72        0.00     11.76 o 
  10  -2  13        4.38        4.09      7.80 o 
  12  -2  13        6.08        7.11      9.87 o 
 -25  -1  13       16.96       22.91     18.56 o 
 -23  -1  13       11.08        0.79     14.22 o 
 -21  -1  13      107.82      171.86     43.46 o 
 -19  -1  13       65.40        1.19     26.07 o 
 -17  -1  13      405.02      457.91     67.22 o 
 -15  -1  13       89.21       92.05     45.83 o 
 -13  -1  13      375.23      435.34     55.36 o 
 -11  -1  13      426.87      414.85     56.16 o 
  -9  -1  13      292.72      290.43     38.46 o 
  -7  -1  13      290.43      221.86     26.53 o 
  -5  -1  13       82.14       69.93     32.40 o 
  -3  -1  13       94.16       94.75     21.19 o 
  -1  -1  13      479.39      448.80     70.01 o 
   1  -1  13       71.35       83.52     17.45 o 
   3  -1  13       36.66       40.07     15.36 o 
   5  -1  13       71.18      104.05     24.06 o 
   7  -1  13       49.66       48.91     23.35 o 
   9  -1  13       30.63        0.40     23.18 o 
  11  -1  13        6.56        0.84     13.89 o 
 -26   0  13       36.08       54.51     24.10 o 
 -24   0  13       20.46       45.03     26.46 o 
 -22   0  13       32.46        0.00     24.49 o 
 -20   0  13      837.14      838.23    106.91 o 
 -18   0  13        0.01        7.50     17.77 o 
 -16   0  13       30.96       23.70     20.54 o 
 -14   0  13       62.35      146.56     33.97 o 
 -12   0  13       87.23       68.35     22.91 o 
 -10   0  13      565.45      539.91     40.41 o 
  -8   0  13      706.73      649.08     37.56 o 
  -6   0  13        2.96        3.03      6.87 o 
  -4   0  13      184.56      199.30     39.90 o 
  -2   0  13     1892.78     2157.65    251.60 o 
   0   0  13      342.08      375.71     71.41 o 
   2   0  13       54.64       60.84     18.01 o 
   4   0  13       30.69       35.44     14.12 o 
   6   0  13      298.62      366.69     65.09 o 
   8   0  13        2.20       13.93     11.48 o 
  10   0  13       88.44       83.36     38.09 o 
  12   0  13        5.91       10.99      8.15 o 
 -25   1  13       17.14       17.77     20.93 o 
 -23   1  13       11.44        3.55     23.30 o 
 -21   1  13      106.96      159.62     44.65 o 
 -19   1  13       65.39       73.08     26.86 o 
 -17   1  13      401.78      428.65     68.41 o 
 -15   1  13       88.36       77.83     46.62 o 
 -13   1  13      377.44      386.48     39.06 o 
 -11   1  13      427.25      433.44     42.07 o 
  -9   1  13      292.63      337.90     31.01 o 
  -7   1  13      295.63      264.98     21.80 o 
  -5   1  13       81.93       90.34     13.50 o 
  -3   1  13       92.08      114.40     17.46 o 
  -1   1  13      480.33      631.21     92.43 o 
   1   1  13       70.41       98.25     17.92 o 
   3   1  13       36.56       40.47     17.44 o 
   5   1  13       71.46      105.74     23.44 o 
   7   1  13       48.94       77.87     18.79 o 
   9   1  13       31.19       38.63     15.29 o 
  11   1  13        6.58        9.75      6.91 o 
  13   1  13       21.18        0.00      6.32 o 
 -24   2  13       41.87       60.83     22.12 o 
 -22   2  13        1.49        1.18     18.96 o 
 -20   2  13       84.20      111.80     37.93 o 
 -18   2  13      220.30      279.82     54.94 o 
 -16   2  13      135.89      143.82     24.28 o 
 -14   2  13      173.16      213.13     33.70 o 
 -12   2  13     1282.09     1314.10     90.04 o 
 -10   2  13      190.92      197.59     35.17 o 
  -8   2  13      278.03      353.26     44.87 o 
  -6   2  13       90.93      128.78     18.25 o 
  -4   2  13      270.43      334.73     32.98 o 
  -2   2  13       75.23       99.72     13.58 o 
   0   2  13       35.43       40.60     11.38 o 
   2   2  13       65.12       83.83     13.83 o 
   4   2  13       90.11      123.33     19.90 o 
   6   2  13       32.94        6.11      7.86 o 
   8   2  13       38.46        9.38     12.08 o 
  10   2  13        4.36        2.98      8.23 o 
  12   2  13        6.22        0.96      7.30 o 
 -23   3  13        9.00       11.85     18.17 o 
 -21   3  13        8.36        0.39     13.82 o 
 -19   3  13        9.91        0.00     16.19 o 
 -17   3  13       30.81       12.51     16.97 o 
 -15   3  13      226.95      222.26     41.70 o 
 -13   3  13      489.14      533.18     66.05 o 
 -11   3  13      327.28      302.44     69.19 o 
  -9   3  13     2057.44     2571.26    358.42 o 
  -7   3  13      285.26      342.13     55.74 o 
  -5   3  13      119.40      148.27     22.84 o 
  -3   3  13      165.99      221.39     26.68 o 
  -1   3  13      223.20      268.03     26.81 o 
   1   3  13      523.67      690.99     84.05 o 
   3   3  13       38.38       19.33     11.52 o 
   5   3  13      101.54      133.85     29.54 o 
   7   3  13        6.41        1.47      4.90 o 
   9   3  13       16.08       11.28      5.46 o 
  11   3  13       21.10       33.02      9.63 o 
 -20   4  13       25.73        0.00      6.28 o 
 -18   4  13       26.08        0.00     18.56 o 
 -16   4  13       11.81        5.13     22.12 o 
 -14   4  13       25.76       24.09     19.75 o 
 -12   4  13      226.40      242.28     43.87 o 
 -10   4  13       22.85       52.53     28.44 o 
  -8   4  13       27.31       41.70     17.16 o 
  -6   4  13      401.35      542.69     66.43 o 
  -4   4  13       55.55       72.84     17.52 o 
  -2   4  13      435.93      545.34     67.11 o 
   0   4  13        8.16       13.43      9.47 o 
   2   4  13      123.49      146.21     17.29 o 
   4   4  13        2.29        1.41      5.17 o 
   6   4  13        4.52        6.28      5.73 o 
   8   4  13        1.32        3.89      4.73 o 
 -17   5  13       19.06       21.33     16.98 o 
 -15   5  13        2.62        0.39     18.96 o 
 -13   5  13       33.19       60.83     24.49 o 
 -11   5  13       40.03       56.49     20.54 o 
  -9   5  13       18.12       11.85     19.75 o 
  -7   5  13       26.37       28.99     13.01 o 
  -5   5  13        1.90        1.06      7.87 o 
  -3   5  13       99.62      120.43     28.57 o 
  -1   5  13        7.89       12.37      8.33 o 
   1   5  13        0.40        5.13      7.71 o 
   3   5  13       28.30       20.97      8.84 o 
   5   5  13       11.35        3.66      4.30 o 
 -12   6  13        1.67       14.61     14.22 o 
 -10   6  13        3.13       11.45     13.82 o 
  -8   6  13        4.25        7.50     13.03 o 
  -6   6  13        8.74        2.76     16.59 o 
  -4   6  13       22.05       10.66     11.85 o 
  -2   6  13        0.44        0.50      5.44 o 
   0   6  13       95.64      149.35     20.94 o 
  -8  -6  14       11.90        2.19      9.39 o 
  -6  -6  14       22.30        0.00     13.43 o 
 -17  -5  14       68.18      142.23     23.31 o 
 -15  -5  14       82.20       87.59     85.73 o 
 -13  -5  14        5.16        3.16     11.45 o 
 -11  -5  14       32.74       41.48     25.68 o 
  -9  -5  14       35.31       28.05     28.84 o 
  -7  -5  14       13.22       17.38     20.14 o 
  -5  -5  14        0.15        1.58     14.22 o 
  -3  -5  14        9.13        3.16     16.19 o 
  -1  -5  14       20.24        2.76     31.60 o 
   1  -5  14       12.13        0.39     15.01 o 
   3  -5  14        9.28        1.18     11.85 o 
 -20  -4  14        4.10        1.58      6.32 o 
 -18  -4  14        9.48        1.48      6.76 o 
 -16  -4  14      106.36      259.58     38.72 o 
 -12  -4  14        1.30        0.00     16.98 o 
 -10  -4  14      144.16      166.35     33.98 o 
  -8  -4  14      370.38      391.84     57.33 o 
  -6  -4  14      330.86      414.73     96.07 o 
  -4  -4  14       79.03       79.80     33.18 o 
  -2  -4  14      152.79      172.28     48.21 o 
   0  -4  14       66.50        0.00     27.65 o 
   2  -4  14       14.37        9.71     11.69 o 
   4  -4  14        6.62        0.00      6.43 o 
   6  -4  14        4.74        0.00      8.16 o 
 -21  -3  14       79.36       16.99     13.04 o 
 -19  -3  14        3.19        0.00     11.85 o 
 -17  -3  14        9.36        0.00      8.54 o 
 -13  -3  14      480.72      431.12     63.68 o 
 -11  -3  14      408.39      370.64     51.80 o 
  -9  -3  14      345.80      313.82     53.77 o 
  -7  -3  14      745.57      735.85     96.98 o 
  -5  -3  14     1190.75     1196.57    139.12 o 
  -3  -3  14      409.07      394.25     73.16 o 
  -1  -3  14      192.18      158.88     41.95 o 
   1  -3  14       16.65       13.86     13.45 o 
   3  -3  14       64.46       44.15     38.12 o 
   5  -3  14       19.51       18.72     21.92 o 
   7  -3  14        3.45        4.73      8.54 o 
   9  -3  14        2.52        5.65      7.50 o 
 -24  -2  14        5.13        0.00     18.56 o 
 -22  -2  14       14.16       21.72     28.44 o 
 -20  -2  14        1.64        0.00     13.82 o 
 -18  -2  14      100.49      143.81     33.19 o 
 -16  -2  14       41.42        1.98     20.15 o 
 -14  -2  14       31.97       26.86     22.12 o 
 -12  -2  14      593.77      591.50     73.99 o 
 -10  -2  14      515.00      480.71     46.99 o 
  -8  -2  14     1213.41      827.11    244.37 o 
  -6  -2  14      207.56      220.52     50.59 o 
  -4  -2  14     1217.83      886.47    210.88 o 
  -2  -2  14      182.99      161.08     32.21 o 
   0  -2  14       23.37       25.08     15.93 o 
   2  -2  14       27.58        0.00     11.67 o 
   4  -2  14       14.14       13.61     15.40 o 
   6  -2  14        0.14        0.00      9.56 o 
   8  -2  14        4.35        1.78      7.82 o 
  10  -2  14        4.79        1.19      7.38 o 
 -25  -1  14       35.60       38.71     34.76 o 
 -23  -1  14       17.73       45.82     39.89 o 
 -21  -1  14       28.47        5.53     24.09 o 
 -19  -1  14      387.96      533.03     77.11 o 
 -17  -1  14        5.34        0.39     13.82 o 
 -15  -1  14      302.85      327.72     76.30 o 
 -13  -1  14        6.69        3.95     15.80 o 
 -11  -1  14      113.14      100.75     28.84 o 
  -9  -1  14      337.21      300.33     33.74 o 
  -7  -1  14       96.99       79.05     15.30 o 
  -5  -1  14      448.13      465.10     76.73 o 
  -3  -1  14       28.60       31.52     17.10 o 
  -1  -1  14       17.94       16.79     14.61 o 
   1  -1  14      180.91      138.71     42.28 o 
   3  -1  14       39.12       39.55     22.89 o 
   5  -1  14       37.03       21.66     29.03 o 
   7  -1  14       10.97        3.16     11.17 o 
   9  -1  14        6.80        2.71     10.76 o 
  11  -1  14        0.51        0.00      6.71 o 
 -24   0  14       16.07       18.56     20.14 o 
 -22   0  14        3.43        3.16     25.67 o 
 -20   0  14      229.44      209.87     48.22 o 
 -18   0  14      493.95      535.17     75.15 o 
 -16   0  14        3.70       10.66     27.65 o 
 -14   0  14       42.12       30.81     21.33 o 
 -12   0  14      859.75     1001.42    100.18 o 
 -10   0  14      235.56      250.48     26.10 o 
  -8   0  14        2.25        1.90      7.15 o 
  -6   0  14       31.55       24.72     12.98 o 
  -4   0  14     1184.68      884.45     66.39 o 
  -2   0  14      232.29      294.48     68.18 o 
   0   0  14      566.54      607.71    118.34 o 
   2   0  14      145.95      198.83     36.25 o 
   4   0  14       46.28        6.62      9.77 o 
   6   0  14       37.78       35.80     20.89 o 
   8   0  14        1.12        0.39      7.30 o 
  10   0  14        4.81        4.66      9.79 o 
 -25   1  14       35.98       59.25     24.49 o 
 -23   1  14       18.48       51.35     42.26 o 
 -21   1  14       28.59       56.09     25.67 o 
 -19   1  14      390.31      532.64     77.11 o 
 -17   1  14        5.25        2.76     13.82 o 
 -15   1  14      306.80      295.70     51.79 o 
 -13   1  14        7.31       15.80     15.80 o 
 -11   1  14      112.28      103.05     19.74 o 
  -9   1  14      338.74      343.77     40.72 o 
  -7   1  14       95.34       93.83     18.86 o 
  -5   1  14      447.73      591.89    100.08 o 
  -3   1  14       28.35       45.07     11.68 o 
  -1   1  14       18.17       19.99      9.31 o 
   1   1  14      181.10      233.35     30.46 o 
   3   1  14       39.14       47.14     14.92 o 
   5   1  14       37.78       14.83     14.20 o 
   7   1  14       10.75       10.43      9.91 o 
   9   1  14        6.89        6.76      7.00 o 
  11   1  14        0.51        0.00      4.25 o 
 -24   2  14        5.15        8.69     14.22 o 
 -22   2  14       14.37       21.72     20.93 o 
 -20   2  14        1.45        2.76     22.91 o 
 -18   2  14      100.39        2.37     53.34 o 
 -16   2  14       41.59        0.00     21.33 o 
 -14   2  14       32.11       33.13     14.28 o 
 -12   2  14      595.36      572.00     99.71 o 
 -10   2  14      513.17      581.87     66.85 o 
  -8   2  14     1205.50     1235.10    111.38 o 
  -6   2  14      209.41      266.41     41.93 o 
  -4   2  14     1214.83     1497.75    171.12 o 
  -2   2  14      185.16      220.36     26.35 o 
   0   2  14       23.62       39.66     13.33 o 
   2   2  14       26.99       15.61     13.00 o 
   4   2  14       13.84        5.03      8.10 o 
   6   2  14        0.14        0.00      8.80 o 
   8   2  14        4.19        0.87      6.52 o 
  10   2  14        4.92        3.30      4.92 o 
 -21   3  14       79.57        0.79     26.86 o 
 -17   3  14        9.24       13.32     14.22 o 
 -15   3  14      174.09      236.31     63.23 o 
 -13   3  14      479.94      546.22     64.87 o 
 -11   3  14      408.35      454.75     79.48 o 
  -9   3  14      347.07      391.02     55.35 o 
  -7   3  14      745.05      924.77    184.85 o 
  -5   3  14     1186.69     1348.70    211.86 o 
  -3   3  14      410.07      508.82     77.61 o 
  -1   3  14      193.68      224.80     24.98 o 
   1   3  14       16.57       11.01      7.68 o 
   3   3  14       64.03       82.25     19.79 o 
   5   3  14       19.87        5.87      6.51 o 
   7   3  14        3.41        0.56      4.56 o 
   9   3  14        2.47        6.25      7.02 o 
 -18   4  14        9.73        0.79     15.80 o 
 -16   4  14      106.24      194.78     60.45 o 
 -14   4  14       59.63       88.88     29.23 o 
 -12   4  14        1.16        3.16     13.03 o 
  -8   4  14      370.89      432.57     86.20 o 
  -6   4  14      331.51      439.20     62.47 o 
  -4   4  14       77.59       80.94     18.89 o 
  -2   4  14      152.10      193.84     25.76 o 
   0   4  14       66.39       52.24     26.70 o 
   2   4  14       14.17        4.79      6.36 o 
   4   4  14        6.52        4.46      5.24 o 
   6   4  14        4.86        4.23      3.84 o 
 -17   5  14       68.32      119.31     25.28 o 
 -15   5  14       82.55      147.10     27.21 o 
 -13   5  14        5.19       15.01     14.61 o 
 -11   5  14       33.66       24.89     20.15 o 
  -9   5  14       35.93       35.16     22.52 o 
  -7   5  14       13.47       26.46     20.14 o 
  -5   5  14        0.14        3.42      7.96 o 
  -3   5  14        9.44        7.67      7.14 o 
  -1   5  14       20.21       19.27      9.53 o 
   1   5  14       11.84       11.16     12.37 o 
   3   5  14        9.18       16.02     11.67 o 
  -8   6  14       11.45       10.66     17.77 o 
  -6   6  14       22.19       19.75     13.03 o 
 -15  -5  15       51.85      126.02     22.12 o 
 -13  -5  15       11.82        0.60      7.93 o 
 -11  -5  15        0.66        1.58     11.06 o 
  -9  -5  15       57.26       94.41     26.07 o 
  -7  -5  15       14.84        0.00     14.22 o 
  -5  -5  15        0.71        1.81      6.64 o 
  -3  -5  15        2.20        0.00     11.45 o 
  -1  -5  15        4.02        1.58     13.03 o 
 -18  -4  15       29.95       42.38     32.79 o 
 -16  -4  15      210.18      430.82     45.85 o 
 -12  -4  15       29.56        0.00     18.56 o 
 -10  -4  15       94.83        0.40     40.30 o 
  -8  -4  15       62.41       74.74     22.66 o 
  -6  -4  15        0.14        3.95     13.82 o 
  -4  -4  15       21.96       32.39     24.09 o 
  -2  -4  15       34.44       40.69     27.26 o 
   0  -4  15       47.27        0.00     21.73 o 
   2  -4  15       60.87       32.69     26.27 o 
   4  -4  15        7.74       13.28      7.35 o 
 -21  -3  15       32.21        0.00      8.69 o 
 -19  -3  15       24.78       46.21     17.77 o 
 -17  -3  15        9.03        1.14      7.50 o 
 -13  -3  15       65.63       48.19     40.69 o 
 -11  -3  15       98.43      104.10     23.02 o 
  -9  -3  15      117.97      116.37     24.28 o 
  -7  -3  15       10.02       10.66     20.54 o 
  -5  -3  15      862.30      959.45    119.98 o 
  -3  -3  15       23.37       30.81     26.46 o 
  -1  -3  15        2.12        4.89     11.59 o 
   1  -3  15       41.61       24.04     17.97 o 
   3  -3  15       69.61       75.73     19.82 o 
   5  -3  15       56.26       52.95     15.35 o 
   7  -3  15        0.80        0.00      5.86 o 
 -22  -2  15       36.50       65.57     35.55 o 
 -20  -2  15       44.53        5.53     14.62 o 
 -18  -2  15       24.91        0.00     11.85 o 
 -16  -2  15      164.40      164.78     38.33 o 
 -14  -2  15      566.79      526.18    101.28 o 
 -12  -2  15      234.80      214.61     47.82 o 
 -10  -2  15      424.03      408.53     42.73 o 
  -8  -2  15      510.31      458.43     48.02 o 
  -6  -2  15      167.53      150.55     45.84 o 
  -4  -2  15       74.48       92.05     61.23 o 
  -2  -2  15      238.88      237.25     36.25 o 
   0  -2  15       60.96       53.35     19.64 o 
   2  -2  15       47.64       21.07     23.70 o 
   4  -2  15       31.82       14.02     15.60 o 
   6  -2  15        4.59        3.57      9.56 o 
   8  -2  15        6.75        6.37      9.05 o 
 -23  -1  15       57.94       79.40     28.84 o 
 -21  -1  15      122.93      199.14     43.86 o 
 -19  -1  15       52.69        1.19     38.32 o 
 -17  -1  15        4.20        2.76     13.03 o 
 -15  -1  15      236.82      189.71     41.90 o 
 -13  -1  15      640.51      601.08     75.18 o 
 -11  -1  15       37.18       31.60     28.84 o 
  -9  -1  15       38.34       37.14     16.73 o 
  -7  -1  15      235.53      178.54     25.73 o 
  -5  -1  15      105.33       83.56     16.36 o 
  -3  -1  15       31.53       25.67     27.65 o 
  -1  -1  15       67.65       60.76     21.54 o 
   1  -1  15       15.69        0.00      9.49 o 
   3  -1  15        2.87        0.74      9.45 o 
   5  -1  15       48.03       14.12     20.57 o 
   7  -1  15       11.08       11.10     11.65 o 
   9  -1  15       13.65       21.33     13.03 o 
 -24   0  15        2.20        5.53     15.01 o 
 -22   0  15      178.75      220.92     47.03 o 
 -20   0  15       53.88        5.14     16.99 o 
 -18   0  15       31.57        5.92     17.38 o 
 -16   0  15     1066.74     1085.61    119.66 o 
 -14   0  15       13.04       28.44     31.99 o 
 -12   0  15       40.06       24.49     29.23 o 
 -10   0  15       71.55        0.00     14.22 o 
  -8   0  15      296.98      241.84     23.34 o 
  -6   0  15      209.59      182.23     25.02 o 
  -4   0  15        0.82        6.22     13.93 o 
  -2   0  15       15.26       19.82     14.89 o 
   0   0  15       77.43      139.24     42.67 o 
   2   0  15       34.73        0.54      8.54 o 
   4   0  15       57.00       90.31     32.59 o 
   6   0  15        6.09       22.87     13.16 o 
   8   0  15       52.82       64.47     17.03 o 
  10   0  15       17.47       27.27      9.33 o 
 -23   1  15       57.90       79.80     30.42 o 
 -21   1  15      123.31      213.76     45.04 o 
 -19   1  15       53.14       46.61     23.31 o 
 -17   1  15        3.94        0.00     12.64 o 
 -15   1  15      236.85      175.09     39.52 o 
 -13   1  15      634.95      582.08     71.62 o 
 -11   1  15       36.61       19.52     19.75 o 
  -9   1  15       39.20        0.00     31.21 o 
  -7   1  15      232.60      199.54     28.06 o 
  -5   1  15      105.14      118.27     22.83 o 
  -3   1  15       31.57       41.89     11.02 o 
  -1   1  15       67.71       86.87     14.15 o 
   1   1  15       15.43        2.64      7.69 o 
   3   1  15        2.86        2.10      8.60 o 
   5   1  15       47.90       64.10     26.00 o 
   7   1  15       11.01        4.12     10.25 o 
   9   1  15       13.62       13.39      7.43 o 
 -22   2  15       36.91       54.91     25.28 o 
 -20   2  15       43.65        2.37     15.01 o 
 -18   2  15       24.14        2.76     12.24 o 
 -16   2  15      164.77      145.42     39.52 o 
 -14   2  15      567.29      594.66     87.24 o 
 -12   2  15      237.57      289.31     43.87 o 
 -10   2  15      422.01      482.06     83.84 o 
  -8   2  15      514.51      490.10     65.27 o 
  -6   2  15      165.56      185.40     39.14 o 
  -4   2  15       75.05      111.77     17.41 o 
  -2   2  15      240.59      353.30     42.90 o 
   0   2  15       61.41       73.02     14.20 o 
   2   2  15       47.57       13.00     11.79 o 
   4   2  15       32.43       18.15     13.94 o 
   6   2  15        4.57        0.46      6.10 o 
   8   2  15        6.84       12.37      7.73 o 
 -21   3  15       32.28        0.00     10.27 o 
 -19   3  15       24.35        0.00     18.17 o 
 -17   3  15        9.08        6.71     16.59 o 
 -15   3  15       23.25       32.78     30.02 o 
 -13   3  15       67.00       85.72     25.68 o 
 -11   3  15       99.60      164.35     49.38 o 
  -9   3  15      115.98      157.25     51.76 o 
  -7   3  15        9.20       16.50     14.21 o 
  -5   3  15      859.76     1081.28    212.11 o 
  -3   3  15       23.49       30.42     12.32 o 
  -1   3  15        2.20        1.92      6.09 o 
   1   3  15       42.26       41.48     17.10 o 
   3   3  15       69.43       97.73     14.60 o 
   5   3  15       56.31       65.68     26.23 o 
   7   3  15        0.78        3.52      4.53 o 
 -18   4  15       30.03        0.00     14.22 o 
 -16   4  15      209.34      281.81     45.45 o 
 -14   4  15       11.38       17.38     16.98 o 
 -12   4  15       29.56       51.74     19.75 o 
 -10   4  15       95.60       98.77     27.66 o 
  -8   4  15       64.29       80.98     28.44 o 
  -6   4  15        0.14        0.46      8.16 o 
  -4   4  15       21.44       27.25     16.61 o 
  -2   4  15       34.88       39.83     12.16 o 
   0   4  15       47.36       27.40     14.68 o 
   2   4  15       61.10       75.44     19.84 o 
   4   4  15        7.56        3.87      4.14 o 
 -15   5  15       51.36       91.25     24.89 o 
 -13   5  15       11.79        9.48     17.38 o 
 -11   5  15        0.68        7.90     12.24 o 
  -9   5  15       57.03       63.60     26.86 o 
  -7   5  15       14.75       15.40     21.33 o 
  -5   5  15        0.69        0.00     10.66 o 
  -3   5  15        2.18        0.65      4.21 o 
  -1   5  15        3.94        3.82      5.26 o 
 -11  -5  16       26.22        1.98     18.57 o 
  -9  -5  16       31.53        0.00     15.41 o 
  -7  -5  16       21.58        0.00     14.61 o 
  -5  -5  16        7.42        3.78      9.39 o 
 -16  -4  16        3.13        1.40      6.17 o 
 -12  -4  16       71.34       89.28     24.10 o 
 -10  -4  16       25.28       14.74     12.03 o 
  -8  -4  16        1.98        0.00      6.63 o 
  -6  -4  16       22.41       20.28     13.19 o 
  -4  -4  16       43.79       56.09     40.69 o 
  -2  -4  16       34.53        0.00     20.15 o 
   0  -4  16        3.97        0.79     12.64 o 
   2  -4  16       13.39       11.85     13.43 o 
 -19  -3  16       26.03       42.66     18.96 o 
 -17  -3  16       17.72       47.75     34.17 o 
 -15  -3  16        0.77        2.37     10.66 o 
 -13  -3  16       17.54       20.93     18.96 o 
 -11  -3  16       62.82       30.07     29.83 o 
  -9  -3  16       82.07       99.04     24.69 o 
  -7  -3  16      277.97      265.19     34.74 o 
  -5  -3  16      144.27      186.50     69.54 o 
  -3  -3  16       89.86       95.61     38.32 o 
  -1  -3  16      171.55      193.64     47.03 o 
   1  -3  16       27.66       25.67     18.17 o 
   3  -3  16       28.45       33.58     13.83 o 
   5  -3  16        1.23        0.39     16.59 o 
 -22  -2  16       18.36       16.98     15.40 o 
 -20  -2  16       22.85       26.07     18.96 o 
 -18  -2  16       11.34        1.18     15.80 o 
 -16  -2  16       21.70        0.00      9.87 o 
 -14  -2  16       21.07       24.49     20.54 o 
 -12  -2  16       67.04       64.39     27.26 o 
 -10  -2  16       17.20       13.10     13.68 o 
  -8  -2  16       91.69       36.58     34.77 o 
  -6  -2  16       30.48       29.09     15.19 o 
  -4  -2  16      374.41      382.75     90.15 o 
  -2  -2  16       26.48       43.05     21.33 o 
   0  -2  16      197.94      229.61     53.35 o 
   2  -2  16       39.63       22.47     25.87 o 
   4  -2  16        1.90       11.08      9.89 o 
   6  -2  16       11.90       21.72     25.67 o 
 -23  -1  16       45.73       62.42     25.28 o 
 -21  -1  16       14.77       15.40     20.14 o 
 -19  -1  16       19.49        5.53     19.35 o 
 -17  -1  16        5.17        0.39     18.96 o 
 -15  -1  16       51.71        3.16     24.10 o 
 -13  -1  16      182.23      144.24     35.57 o 
 -11  -1  16      217.62      142.67     34.78 o 
  -9  -1  16       95.66       66.72     16.54 o 
  -7  -1  16       19.73        3.85     15.91 o 
  -5  -1  16      102.62       60.44     45.04 o 
  -3  -1  16       94.01        0.79     17.46 o 
  -1  -1  16       30.24        0.79     19.75 o 
   1  -1  16       29.99        0.79     20.14 o 
   3  -1  16       24.02       29.23     18.96 o 
   5  -1  16       20.81       41.08     25.67 o 
   7  -1  16        2.22       11.65      9.77 o 
 -22   0  16       13.93       19.35     19.35 o 
 -20   0  16       34.26        1.98     20.54 o 
 -18   0  16        6.18        0.00     13.03 o 
 -16   0  16      717.33      606.78     80.35 o 
 -14   0  16        1.51        3.55     13.43 o 
 -12   0  16        1.20        0.00     11.45 o 
 -10   0  16      207.25      198.79     35.17 o 
  -8   0  16       12.54        0.00      7.62 o 
  -6   0  16      100.53       96.93     25.55 o 
  -4   0  16      139.43      105.32     26.73 o 
  -2   0  16       60.13        0.79     14.22 o 
   0   0  16       59.24        0.00     19.36 o 
   2   0  16       15.97        0.79     13.82 o 
   4   0  16        0.23       15.37     13.26 o 
   6   0  16       49.29       49.54     19.36 o 
   8   0  16        0.13        0.00      7.26 o 
 -23   1  16       46.36       67.95     24.49 o 
 -21   1  16       15.17       49.37     32.39 o 
 -19   1  16       20.16       40.29     28.44 o 
 -17   1  16        5.28        1.18     11.45 o 
 -15   1  16       51.46       67.15     21.33 o 
 -13   1  16      181.65      138.71     48.61 o 
 -11   1  16      220.86      159.43     28.15 o 
  -9   1  16       97.03        0.40     23.31 o 
  -7   1  16       19.80        6.71     10.33 o 
  -5   1  16      101.11       92.87     21.34 o 
  -3   1  16       94.12       45.46     40.30 o 
  -1   1  16       30.54        0.00     12.64 o 
   1   1  16       30.02       18.99     11.44 o 
   3   1  16       23.79        9.14      9.88 o 
   5   1  16       20.81        6.96      9.60 o 
   7   1  16        2.21        8.19     10.65 o 
 -22   2  16       18.55       17.77     23.30 o 
 -20   2  16       23.21       28.04     18.17 o 
 -18   2  16       11.11        0.00      9.87 o 
 -16   2  16       21.83        0.39      9.87 o 
 -14   2  16       21.35       26.07     16.98 o 
 -12   2  16       66.33       91.25     25.28 o 
 -10   2  16       17.18       31.20     18.17 o 
  -8   2  16       91.78       80.99     37.53 o 
  -6   2  16       30.24       25.34     17.32 o 
  -4   2  16      372.17      391.05     60.89 o 
  -2   2  16       26.99       16.91     13.40 o 
   0   2  16      198.79      286.29     37.25 o 
   2   2  16       40.14        9.28     10.38 o 
   4   2  16        1.95        3.99      8.79 o 
   6   2  16       11.77       25.77      8.70 o 
 -17   3  16       17.10        0.00     15.01 o 
 -15   3  16        0.77        0.00      9.87 o 
 -13   3  16       17.17       30.02     18.17 o 
 -11   3  16       62.97       76.64     24.10 o 
  -9   3  16       82.44       84.54     30.42 o 
  -7   3  16      279.14      284.61     49.02 o 
  -5   3  16      143.71      187.78     46.78 o 
  -3   3  16       89.48      110.27     25.90 o 
  -1   3  16      171.70      242.26     32.34 o 
   1   3  16       27.69        9.57      6.87 o 
   3   3  16       28.67        0.29      5.42 o 
   5   3  16        1.23        4.83      5.13 o 
 -16   4  16        3.18        0.00      8.29 o 
 -14   4  16       48.12       57.28     32.39 o 
 -12   4  16       71.58       99.55     26.86 o 
 -10   4  16       25.40       31.99     17.38 o 
  -8   4  16        2.01        2.37      9.48 o 
  -6   4  16       22.26       20.14     30.41 o 
  -4   4  16       43.74       53.04     13.81 o 
  -2   4  16       34.45       23.36     11.07 o 
   0   4  16        3.89        2.99      6.95 o 
   2   4  16       13.06        9.48      5.90 o 
 -11   5  16       26.42       26.86     15.41 o 
  -9   5  16       31.80       42.27     15.80 o 
  -7   5  16       21.46       22.91     14.61 o 
  -5   5  16        7.59        5.53     11.45 o 
 -14  -4  17       14.71        0.00      8.29 o 
 -12  -4  17       68.80       18.76     22.52 o 
 -10  -4  17        3.98        3.63      8.31 o 
  -8  -4  17       17.35        0.00     10.43 o 
  -6  -4  17       18.38        0.00      7.50 o 
  -4  -4  17        8.10        0.00      6.92 o 
  -2  -4  17       22.58        0.39     10.66 o 
 -19  -3  17       25.68       45.03     16.59 o 
 -17  -3  17       18.03       10.13     10.47 o 
 -15  -3  17       32.60       32.00     15.41 o 
 -13  -3  17       13.32        8.29     18.96 o 
 -11  -3  17       11.82        2.84     10.21 o 
  -9  -3  17       53.21       25.49     24.10 o 
  -7  -3  17       46.73       49.40     18.54 o 
  -5  -3  17      130.72      159.13     22.87 o 
  -3  -3  17        2.75        3.10      8.53 o 
  -1  -3  17      123.21      137.03     20.45 o 
   1  -3  17       15.33        8.90     10.47 o 
 -20  -2  17       35.87       53.72     20.15 o 
 -18  -2  17       27.39       29.23     18.56 o 
 -16  -2  17       13.23        3.95     20.93 o 
 -14  -2  17        4.46        5.13     12.24 o 
 -12  -2  17       77.15       67.95     24.89 o 
 -10  -2  17       97.88       63.30     48.40 o 
  -8  -2  17      173.88      212.69     34.43 o 
  -6  -2  17      127.35      139.37     23.73 o 
  -4  -2  17       96.04        0.89     27.77 o 
  -2  -2  17       42.03        0.15     11.01 o 
   0  -2  17       16.63        1.39     11.25 o 
   2  -2  17       25.02       49.37     23.30 o 
   4  -2  17       11.40       12.24     14.22 o 
 -21  -1  17        4.24        0.79     24.09 o 
 -19  -1  17       46.29        0.00     20.15 o 
 -17  -1  17      138.61      168.72     37.93 o 
 -15  -1  17        2.55        0.00     12.24 o 
 -13  -1  17       54.12        0.40     34.76 o 
 -11  -1  17       32.72       19.36     16.59 o 
  -9  -1  17      519.78      456.05     42.34 o 
  -7  -1  17       90.73       57.78     41.48 o 
  -5  -1  17        2.70        0.00      7.74 o 
  -3  -1  17       71.49        0.00     24.49 o 
  -1  -1  17       14.02        0.00     31.60 o 
   1  -1  17       35.87        0.00     22.91 o 
   3  -1  17        1.13       14.61     14.22 o 
   5  -1  17        0.10       10.27     13.03 o 
 -22   0  17       11.83        7.11     13.82 o 
 -20   0  17       15.75        8.69     15.40 o 
 -18   0  17       47.00        3.56     21.73 o 
 -16   0  17       71.82        2.37     20.54 o 
 -14   0  17        0.19        2.37     18.56 o 
 -12   0  17      439.38      353.17     49.04 o 
 -10   0  17       28.48       28.44     16.98 o 
  -6   0  17        0.47        0.00     11.45 o 
  -4   0  17       47.07        0.00     18.57 o 
  -2   0  17       26.27        0.79     13.82 o 
   0   0  17       19.31        1.97     14.22 o 
   2   0  17        0.00        0.79     11.85 o 
   4   0  17       27.12       27.86     13.37 o 
   6   0  17        4.66       10.25     10.65 o 
 -21   1  17        4.08       13.03     14.61 o 
 -19   1  17       46.30       54.51     19.36 o 
 -17   1  17      138.57      159.63     34.38 o 
 -15   1  17        2.54        0.00     11.06 o 
 -13   1  17       54.24       54.51     19.75 o 
 -11   1  17       32.85       14.22     15.80 o 
  -9   1  17      516.68      499.21     87.03 o 
  -7   1  17       89.40       91.26     26.47 o 
  -5   1  17        2.78       12.24     20.93 o 
  -3   1  17       71.23       79.40     35.95 o 
  -1   1  17       14.00       24.09     21.33 o 
   1   1  17       35.40       53.03     18.40 o 
   3   1  17        1.08        1.71      9.91 o 
   5   1  17        0.11        6.33      8.92 o 
 -20   2  17       36.06       36.34     17.38 o 
 -18   2  17       27.35       19.75     14.61 o 
 -14   2  17        4.88        1.18     10.27 o 
 -12   2  17       76.10       70.32     35.95 o 
 -10   2  17       98.73      117.34     28.05 o 
  -8   2  17      173.48      193.24     41.49 o 
  -6   2  17      125.64      136.98     23.68 o 
  -4   2  17       96.64      116.07     23.09 o 
  -2   2  17       41.31       30.57     12.69 o 
   0   2  17       16.50       15.80     16.59 o 
   2   2  17       24.85       47.94     16.19 o 
   4   2  17       11.59       12.29     11.42 o 
 -17   3  17       18.16        0.00     13.03 o 
 -15   3  17       32.81        0.00     13.04 o 
 -13   3  17       13.62        0.00     17.77 o 
 -11   3  17       11.76        7.90     13.03 o 
  -9   3  17       54.19       51.35     20.94 o 
  -7   3  17       47.04       45.03     23.70 o 
  -5   3  17      129.86      114.91     23.57 o 
  -3   3  17        2.83        5.08     11.39 o 
  -1   3  17      123.31      134.43     26.75 o 
   1   3  17       15.43        5.50      8.64 o 
 -14   4  17       14.80       14.61     11.06 o 
 -12   4  17       68.62       52.15     24.10 o 
 -10   4  17        4.12        0.00     16.98 o 
  -8   4  17       17.26       19.75     19.35 o 
  -6   4  17       18.37        6.71     11.06 o 
  -4   4  17        8.18        0.00     14.61 o 
  -2   4  17       22.84       11.71      8.49 o 
  -8  -4  18       21.41        0.00     12.25 o 
 -15  -3  18        4.28        3.55     13.82 o 
 -13  -3  18        4.24        0.39      8.69 o 
 -11  -3  18        4.22        3.19      7.20 o 
  -9  -3  18       14.03       11.42     13.30 o 
  -7  -3  18       53.04        0.43     11.57 o 
  -5  -3  18        6.67        0.00      9.17 o 
  -3  -3  18       49.01       47.53     31.60 o 
  -1  -3  18       70.47       55.40     48.79 o 
 -18  -2  18       17.56       28.04     26.86 o 
 -16  -2  18       14.78       15.40     15.80 o 
 -14  -2  18       13.51        2.76     10.27 o 
 -12  -2  18        3.39        5.13     13.82 o 
 -10  -2  18       53.99       59.00     15.08 o 
  -8  -2  18       32.03       11.04     18.59 o 
  -6  -2  18        2.76        0.00      8.93 o 
  -4  -2  18        6.93        0.07      7.16 o 
  -2  -2  18       16.08        0.00      7.97 o 
   0  -2  18        0.68        0.00     11.45 o 
   2  -2  18        1.07        4.34      8.69 o 
 -19  -1  18        2.26       13.82     20.54 o 
 -17  -1  18        1.93        1.58     12.24 o 
 -15  -1  18        2.65        0.00     11.06 o 
 -13  -1  18        1.07        0.00      9.87 o 
 -11  -1  18       10.06        4.74     13.41 o 
  -9  -1  18       34.97        0.00      9.48 o 
  -7  -1  18      134.61       81.85     65.79 o 
  -5  -1  18       18.27        0.39     16.19 o 
  -3  -1  18       44.92        0.00     18.57 o 
  -1  -1  18       11.63        0.00     16.98 o 
   1  -1  18       14.45        0.00     31.60 o 
   3  -1  18        0.51       13.43     18.56 o 
 -20   0  18        1.56        0.00     18.17 o 
 -18   0  18        8.60       33.97     18.56 o 
 -16   0  18       57.24       49.77     21.73 o 
 -14   0  18      107.84       68.35     23.71 o 
 -12   0  18      125.34       67.56     33.19 o 
 -10   0  18       53.82       40.29     17.78 o 
  -8   0  18       41.56       18.76     15.21 o 
  -6   0  18       16.04        0.00     15.80 o 
  -4   0  18       86.87        0.40     18.96 o 
  -2   0  18        9.52        0.39     11.06 o 
   0   0  18        1.78        0.00     15.80 o 
   2   0  18       30.75       58.46     23.31 o 
 -19   1  18        1.93        0.00     18.96 o 
 -17   1  18        1.75        5.53     16.98 o 
 -15   1  18        2.86        3.16      9.48 o 
 -11   1  18        9.75        5.53     16.98 o 
  -9   1  18       33.71       28.44     13.83 o 
  -7   1  18      135.76      109.54     18.50 o 
  -5   1  18       18.59       27.25     24.88 o 
  -3   1  18       44.70       46.22     26.47 o 
  -1   1  18       11.36       20.54     15.80 o 
   1   1  18       14.52       48.51     16.45 o 
   3   1  18        0.50        2.79      9.39 o 
 -14   2  18       13.96        0.00      7.50 o 
 -12   2  18        3.33       12.64     12.64 o 
 -10   2  18       54.00       52.54     20.94 o 
  -8   2  18       32.42       28.05     18.17 o 
  -6   2  18        2.80        2.95      7.01 o 
  -4   2  18        6.76        3.22      7.65 o 
  -2   2  18       15.70       26.37      9.89 o 
   0   2  18        0.68        1.88      7.37 o 
   2   2  18        1.06        0.00      6.00 o 
 -15   3  18        4.36        0.00      6.71 o 
 -13   3  18        4.33        0.00      7.50 o 
 -11   3  18        4.12        5.13     11.06 o 
  -9   3  18       14.45       30.41     15.80 o 
  -7   3  18       52.39       63.21     16.99 o 
  -5   3  18        6.96        4.74     11.06 o 
  -3   3  18       49.36       50.65     16.09 o 
  -1   3  18       70.41       70.29     16.13 o 
  -8   4  18       21.79       20.93     12.24 o 
 -11  -3  19       71.24      101.93     20.54 o 
  -9  -3  19       23.64       24.93     27.45 o 
  -7  -3  19       10.96        0.21      6.63 o 
 -16  -2  19        3.14        6.32     11.85 o 
 -14  -2  19       25.85       22.91     15.01 o 
 -12  -2  19       16.90       27.65     13.43 o 
 -10  -2  19       38.61       26.89     22.32 o 
  -8  -2  19        2.57        4.24      7.25 o 
  -6  -2  19       16.20        0.38      9.20 o 
  -4  -2  19       30.00        0.44     10.53 o 
  -2  -2  19        7.72        0.00     12.24 o 
 -17  -1  19        4.12       12.24     13.03 o 
 -15  -1  19       31.08       23.31     16.20 o 
 -13  -1  19      103.61      114.18     25.29 o 
 -11  -1  19        9.18        0.39     18.17 o 
  -9  -1  19       46.30       28.37     21.73 o 
  -7  -1  19       11.98        6.00      7.16 o 
  -5  -1  19       45.85       63.99     22.12 o 
  -3  -1  19        4.82        0.00     18.17 o 
  -1  -1  19       17.87        0.00     15.40 o 
 -18   0  19        4.16        0.00      8.29 o 
 -16   0  19       28.95        1.98      9.88 o 
 -14   0  19        0.96        2.37      9.48 o 
 -12   0  19       28.22        1.18     13.03 o 
  -8   0  19       32.56        6.92     12.05 o 
  -6   0  19       20.89        8.17     14.42 o 
  -4   0  19       37.78       43.06     20.54 o 
  -2   0  19        8.07        3.55     12.24 o 
   0   0  19       12.48        7.90     12.64 o 
 -11   1  19        9.08       13.43     15.01 o 
  -9   1  19       46.02       53.72     16.99 o 
  -7   1  19       11.87       11.06     11.85 o 
  -5   1  19       45.76       51.27     15.73 o 
  -3   1  19        4.72       34.95     25.67 o 
  -1   1  19       17.86       30.81     14.22 o 
 -12   2  19       16.99        0.00     10.66 o 
 -10   2  19       38.42       54.51     24.10 o 
  -8   2  19        2.51       15.80     17.77 o 
  -6   2  19       15.95       17.38     12.24 o 
  -4   2  19       29.74       37.18      9.20 o 
  -2   2  19        7.64        8.97      7.48 o 
 -11   3  19       71.43       62.42     30.82 o 
  -9   3  19       23.92       14.61     21.33 o 
  -7   3  19       11.32       20.93     11.06 o 
 -10  -2  20        4.33        1.58      6.32 o 
 -15  -1  20        0.83        0.00      6.71 o 
 -13  -1  20        4.75        1.18     11.45 o 
 -11  -1  20        4.44        0.79      6.32 o 
  -7  -1  20        0.53        2.37     10.27 o 
  -5  -1  20        1.83        0.00      8.66 o 
  -6   0  20        5.39        2.14      4.65 o 
  -4   0  20        3.13        5.05      7.21 o 
  -9   1  20       29.16        0.00      6.32 o 
  -7   1  20        0.49        0.00      5.53 o 
  -5   1  20        2.06        1.97      9.87 o 
 -10   2  20        4.50        0.00      5.53 o 
                                                 
